# Supplementary material for: HNRNPD regulates the biogenesis of circRNAs and the ratio of mRNAs to circRNAs for a set of genes
Source: RNA Biol. 2024 Aug 24;21(1):1–15. doi: 10.1080/15476286.2024.2386500 (PMC11346550; doi:10.1080/15476286.2024.2386500)
Supplement: Supplemental Material [file KRNB_A_2386500_SM0666.zip]

Archive with 4 entries (4 files):
- Supplementary data_highligted.docx
- Table S1_csh.xlsx
- Table S2_csh.docx
- Table S3_csh.xlsx
