# Supplementary material for: HNRNPD regulates the biogenesis of circRNAs and the ratio of mRNAs to circRNAs for a set of genes
Source: RNA Biol. 2024 Aug 24;21(1):1–15. doi: 10.1080/15476286.2024.2386500 (PMC11346550; doi:10.1080/15476286.2024.2386500)
Supplement: Supplemental Material [file KRNB_A_2386500_SM0666.zip › Table S1_csh.xlsx]

## Sheet: steady_level_circRNAs_7777
circ_name	circ_ID	circ_Symbol	control_1_read	exp_1_read	mean_expression	Fold_change	expression_level
AACS-201-6_AACS-201-8	ENSG00000081760.17_5	circAACS	12	9	10.5	0.75	Unaffected
AAGAB-201-6_AAGAB-201-9	ENSG00000103591.13_6	circAAGAB	129	225	177	1.74419	Unaffected
AAGAB-201-7_AAGAB-201-9	ENSG00000103591.13_6	circAAGAB	10	9	9.5	0.9	Unaffected
AAGAB-204-1_AAGAB-204-5	ENSG00000103591.13_6	circAAGAB	2	11	6.5	5.5	Up
AARS1-201-8_AARS1-201-10	ENSG00000090861.16_5	circAARS1	12	12	12	1	Unaffected
AARS1-201-9_AARS1-201-10	ENSG00000090861.16_5	circAARS1	6	18	12	3	Up
AASS-203-14_AASS-203-23	ENSG00000008311.15_5	circAASS	6	16	11	2.66667	Up
AATF-208-3_AATF-208-4	ENSG00000275700.5_5	circAATF	8	11	9.5	1.375	Unaffected
AATF-208-5_AATF-208-11	ENSG00000275700.5_5	circAATF	2	5	3.5	2.5	Up
AATF-208-5_AATF-208-8	ENSG00000275700.5_5	circAATF	10	24	17	2.4	Up
AATF-208-6_AATF-208-8	ENSG00000275700.5_5	circAATF	2	3	2.5	1.5	Unaffected
ABCA3-201-31_ABCA3-201-32	ENSG00000167972.14_7	circABCA3	3	17	10	5.66667	Up
ABCA5-201-20_ABCA5-201-22	ENSG00000154265.16_6	circABCA5	11	23	17	2.09091	Up
ABCA5-204-19_ABCA5-204-21	ENSG00000154265.16_6	circABCA5	6	18	12	3	Up
ABCB10-201-8_ABCB10-201-10	ENSG00000135776.5_5	circABCB10	5	8	6.5	1.6	Unaffected
ABCB10-201-8_ABCB10-201-12	ENSG00000135776.5_5	circABCB10	4	2	3	0.5	Unaffected
ABCB7-201-13_ABCB7-201-15	ENSG00000131269.19_9	circABCB7	5	9	7	1.8	Unaffected
ABCC1-201-11_ABCC1-201-12	ENSG00000103222.19_5	circABCC1	17	9	13	0.529412	Unaffected
ABCC1-201-18_ABCC1-201-19	ENSG00000103222.19_5	circABCC1	2	10	6	5	Up
ABCC1-201-18_ABCC1-201-21	ENSG00000103222.19_5	circABCC1	3	3	3	1	Unaffected
ABCC1-201-2_ABCC1-201-4	ENSG00000103222.19_5	circABCC1	2	3	2.5	1.5	Unaffected
ABCC1-201-22_ABCC1-201-23	ENSG00000103222.19_5	circABCC1	2	8	5	4	Up
ABCC1-201-25_ABCC1-201-27	ENSG00000103222.19_5	circABCC1	2	4	3	2	Unaffected
ABCC1-201-6_ABCC1-201-7	ENSG00000103222.19_5	circABCC1	6	2	4	0.333333	Down
ABCC1-202-31_ABCC1-202-31	ENSG00000103222.19_5	circABCC1	3	4	3.5	1.33333	Unaffected
ABCC4-214-12_ABCC4-214-22	ENSG00000125257.16_8	circABCC4	4	6	5	1.5	Unaffected
ABCC4-214-13_ABCC4-214-17	ENSG00000125257.16_8	circABCC4	7	3	5	0.428571	Down
ABCC4-214-13_ABCC4-214-18	ENSG00000125257.16_8	circABCC4	13	14	13.5	1.07692	Unaffected
ABCC4-214-13_ABCC4-214-22	ENSG00000125257.16_8	circABCC4	6	17	11.5	2.83333	Up
ABCC4-214-18_ABCC4-214-22	ENSG00000125257.16_8	circABCC4	2	4	3	2	Unaffected
ABCC4-214-19_ABCC4-214-22	ENSG00000125257.16_8	circABCC4	10	7	8.5	0.7	Unaffected
ABCC4-214-2_ABCC4-214-4	ENSG00000125257.16_8	circABCC4	2	2	2	1	Unaffected
ABCC4-214-2_ABCC4-214-5	ENSG00000125257.16_8	circABCC4	4	5	4.5	1.25	Unaffected
ABCC4-214-24_ABCC4-214-27	ENSG00000125257.16_8	circABCC4	8	7	7.5	0.875	Unaffected
ABCC4-214-28_ABCC4-214-30	ENSG00000125257.16_8	circABCC4	2	2	2	1	Unaffected
ABCC4-214-3_ABCC4-214-5	ENSG00000125257.16_8	circABCC4	2	2	2	1	Unaffected
ABCC5-202-21_ABCC5-202-22	ENSG00000114770.17_7	circABCC5	2	5	3.5	2.5	Up
ABCD3-202-11_ABCD3-202-16	ENSG00000117528.14_6	circABCD3	30	37	33.5	1.23333	Unaffected
ABCD3-202-17_ABCD3-202-20	ENSG00000117528.14_6	circABCD3	3	6	4.5	2	Unaffected
ABCD3-202-2_ABCD3-202-10	ENSG00000117528.14_6	circABCD3	6	4	5	0.666667	Unaffected
ABCD3-202-2_ABCD3-202-9	ENSG00000117528.14_6	circABCD3	4	4	4	1	Unaffected
ABHD10-201-2_ABHD10-201-3	ENSG00000144827.9_4	circABHD10	2	4	3	2	Unaffected
ABHD17B-202-1_ABHD17B-202-4	ENSG00000107362.13_4	circABHD17B	5	4	4.5	0.8	Unaffected
ABHD17B-202-2_ABHD17B-202-4	ENSG00000107362.13_4	circABHD17B	3	3	3	1	Unaffected
ABHD17B-202-4_ABHD17B-202-4	ENSG00000107362.13_4	circABHD17B	3	2	2.5	0.666667	Unaffected
ABHD2-209-2_ABHD2-209-3	ENSG00000140526.18_5	circABHD2	20	30	25	1.5	Unaffected
ABI1-210-4_ABI1-210-6	ENSG00000136754.17_7	circABI1	2	4	3	2	Unaffected
ABI2-203-3_ABI2-203-9	ENSG00000138443.16_6	circABI2	2	2	2	1	Unaffected
ABI2-210-9_ABI2-210-11	ENSG00000138443.16_6	circABI2	2	4	3	2	Unaffected
ABL1-202-2_ABL1-202-4	ENSG00000097007.19_8	circABL1	3	2	2.5	0.666667	Unaffected
ABL2-204-6_ABL2-204-8	ENSG00000143322.21_7	circABL2	2	10	6	5	Up
ABL2-204-7_ABL2-204-8	ENSG00000143322.21_7	circABL2	10	20	15	2	Unaffected
ABLIM1-206-16_ABLIM1-206-17	ENSG00000099204.20_8	circABLIM1	5	5	5	1	Unaffected
ABR-202-18_ABR-202-21	ENSG00000159842.15_7	circABR	4	2	3	0.5	Unaffected
ABR-202-20_ABR-202-21	ENSG00000159842.15_7	circABR	4	2	3	0.5	Unaffected
AC002116.2-201-2_AC002116.2-201-3	ENSG00000267698.1_6	circAC002116.2	2	2	2	1	Unaffected
AC003658.1-201-1_AC003658.1-201-1	ENSG00000221278.1	circAC003658.1	3	2	2.5	0.666667	Unaffected
AC004224.2-201-2_AC004224.2-201-4	ENSG00000263212.2_8,ENSG00000103351.13_8	circAC004224.2,circCLUAP1	5	6	5.5	1.2	Unaffected
AC004687.2-201-9_AC004687.2-201-11	ENSG00000285897.1_3,ENSG00000108375.12_5	circAC004687.2,circRNF43	4	5	4.5	1.25	Unaffected
AC004922.1-201-10_AC004922.1-201-11	ENSG00000284292.1_5,ENSG00000130429.15_10	circAC004922.1,circARPC1B	2	3	2.5	1.5	Unaffected
AC004922.1-201-13_AC004922.1-201-14	ENSG00000284292.1_5,ENSG00000130429.15_10	circAC004922.1,circARPC1B	2	8	5	4	Up
AC004951.2-201-2_POLR2J4-201-4	ENSG00000239556.4_8	circAC004951.2	2	6	4	3	Up
AC005520.3-201-15_AC005520.3-201-16	ENSG00000258653.3_8,ENSG00000119725.20_5	circAC005520.3,circZNF410	4	6	5	1.5	Unaffected
AC005562.1-202-3_AC005562.1-202-5	ENSG00000214719.13_7	circAC005562.1	5	15	10	3	Up
AC006001.3-203-7_AC006001.3-203-8	ENSG00000229180.7_7	circAC006001.3	42	67	54.5	1.59524	Unaffected
AC006001.3-205-2_AC006001.3-205-3	ENSG00000229180.7_7	circAC006001.3	15	38	26.5	2.53333	Up
AC006206.2-201-1_AC006206.2-201-1	ENSG00000256417.1_7	circAC006206.2	2	6	4	3	Up
AC007161.3-201-5_GLCCI1-201-5	ENSG00000106415.13_6	circGLCCI1	3	7	5	2.33333	Up
AC007161.3-201-5_GLCCI1-201-6	ENSG00000106415.13_6	circGLCCI1	3	4	3.5	1.33333	Unaffected
AC007736.1-201-1_PARD3B-201-2	ENSG00000287524.1_2,ENSG00000116117.18_5	circAC007736.1,circPARD3B	4	18	11	4.5	Up
AC007846.2-201-5_WSCD1-201-5	ENSG00000179314.14_7	circWSCD1	12	28	20	2.33333	Up
AC008543.1-201-4_ZNF887P-201-3	ENSG00000267500.1_6	circZNF887P	2	4	3	2	Unaffected
AC009022.1-201-11_AC009022.1-201-14	ENSG00000196696.13_10,ENSG00000255185.6_5	circAC009022.1,circPDXDC2P	4	6	5	1.5	Unaffected
AC010422.8-201-10_AC010422.8-201-13	ENSG00000285589.1_4,ENSG00000095059.16_7	circAC010422.8,circDHPS	6	10	8	1.66667	Unaffected
AC011120.1-201-2_SLC39A11-201-5	ENSG00000264196.1_6,ENSG00000133195.11_5	circAC011120.1,circSLC39A11	4	2	3	0.5	Unaffected
AC011246.1-201-2_AC011246.1-201-2	ENSG00000286481.1_1	circAC011246.1	2	17	9.5	8.5	Up
AC011246.1-201-3_AC011246.1-201-3	ENSG00000286481.1_1	circAC011246.1	37	65	51	1.75676	Unaffected
AC011287.1-201-6_AC011287.1-201-6	ENSG00000229618.3_7	circAC011287.1	7	26	16.5	3.71429	Up
AC011287.2-201-3_AC011287.2-201-5	ENSG00000237713.1_7	circAC011287.2	12	10	11	0.833333	Unaffected
AC011476.2-201-3_AC011476.2-201-5	ENSG00000267149.2_9,ENSG00000160439.16_6	circAC011476.2,circRDH13	2	2	2	1	Unaffected
AC011495.1-201-1_AC011495.1-201-1	ENSG00000243829.1_5	circAC011495.1	3	8	5.5	2.66667	Up
AC011825.3-201-5_RNF138-201-3	ENSG00000134758.14_5	circRNF138	2	4	3	2	Unaffected
AC011825.3-201-5_RNF138-201-4	ENSG00000134758.14_5	circRNF138	4	4	4	1	Unaffected
AC012309.1-201-4_ZNF585B-201-4	ENSG00000267360.6_8,ENSG00000245680.10_8	circAC012309.1,circZNF585B	2	2	2	1	Unaffected
AC012309.1-202-2_AC012309.1-202-4	ENSG00000267360.6_8,ENSG00000245680.10_8	circAC012309.1,circZNF585B	3	7	5	2.33333	Up
AC012309.1-202-3_AC012309.1-202-4	ENSG00000267360.6_8,ENSG00000245680.10_8	circAC012309.1,circZNF585B	16	16	16	1	Unaffected
AC012435.3-201-1_AC012435.3-201-3	ENSG00000261775.1_7	circAC012435.3	4	2	3	0.5	Unaffected
AC013394.1-201-6_CHD2-201-5	ENSG00000279765.3_8,ENSG00000173575.22_7	circAC013394.1,circCHD2	15	28	21.5	1.86667	Unaffected
AC013489.1-201-4_AC013489.1-201-6	ENSG00000173867.10_9,ENSG00000140543.14_6	circAC013489.1,circDET1	3	11	7	3.66667	Up
AC015813.2-202-3_SRSF1-209-1	ENSG00000266086.3_10,ENSG00000136450.13_7	circAC015813.2,circSRSF1	3	6	4.5	2	Unaffected
AC016747.4-201-1_KIAA1841-201-20	ENSG00000274769.1_8	circAC016747.4	26	44	35	1.69231	Unaffected
AC017083.3-201-10_AC017083.3-201-12	ENSG00000273398.6_7,ENSG00000221823.11_6	circAC017083.3,circPPP3R1	2	6	4	3	Up
AC018630.2-201-8_AC018630.2-201-9	ENSG00000275778.2_9,ENSG00000212127.6_6	circAC018630.2,circTAS2R14	9	27	18	3	Up
AC018647.3-201-1_AC018647.3-201-3	ENSG00000287032.1_1	circAC018647.3	4	2	3	0.5	Unaffected
AC020915.5-201-9_AC020915.5-201-9	ENSG00000283515.1_8,ENSG00000267216.1_9	circAC020915.5,circAC020915.1	4	8	6	2	Unaffected
AC021851.1-202-1_AC021851.1-201-1	ENSG00000272800.3_8	circAC021851.1	8	8	8	1	Unaffected
AC022826.2-201-4_AC022826.2-201-7	ENSG00000258677.2_8,ENSG00000104343.21_8	circAC022826.2,circUBE2W	4	4	4	1	Unaffected
AC022898.2-201-1_AC022898.2-201-1	ENSG00000273792.1_7	circAC022898.2	2	4	3	2	Unaffected
AC026368.1-201-1_FBXW8-201-8	ENSG00000277840.1_7,ENSG00000174989.13_8	circAC026368.1,circFBXW8	2	3	2.5	1.5	Unaffected
AC027644.4-201-4_AC027644.4-201-6	ENSG00000284461.2_4,ENSG00000154710.17_5	circAC027644.4,circRABGEF1	15	12	13.5	0.8	Unaffected
AC034229.4-201-1_ATPSCKMT-201-1	ENSG00000272417.1_6,ENSG00000150756.14_7	circAC034229.4,circATPSCKMT	14	56	35	4	Up
AC036214.3-201-5_AC036214.3-201-7	ENSG00000276418.5_7,ENSG00000076554.15_7	circAC036214.3,circTPD52	2	10	6	5	Up
AC046185.1-201-12_CCDC47-201-4	ENSG00000108588.14_8	circCCDC47	2	3	2.5	1.5	Unaffected
AC046185.1-201-12_CCDC47-201-5	ENSG00000108588.14_8	circCCDC47	4	3	3.5	0.75	Unaffected
AC048338.1-201-5_AC048338.1-201-11	ENSG00000256861.1_7	circAC048338.1	2	2	2	1	Unaffected
AC048338.2-201-2_AC048338.2-201-4	ENSG00000284934.1_5,ENSG00000184047.19_8,ENSG00000256861.1_7	circAC048338.2,circDIABLO,circAC048338.1	4	2	3	0.5	Unaffected
AC063965.2-201-1_AC063965.2-201-3	ENSG00000224745.1_8	circAC063965.2	3	3	3	1	Unaffected
AC063965.2-201-1_PTEN-201-5	ENSG00000224745.1_8,ENSG00000171862.11_7	circAC063965.2,circPTEN	3	13	8	4.33333	Up
AC067968.1-201-8_RNU6-902P-201-1	ENSG00000267022.1_6,ENSG00000186026.7_5,ENSG00000253021.1	circAC067968.1,circZNF284,circRNU6-902P	4	4	4	1	Unaffected
AC068205.2-201-6_HSD17B12-201-9	ENSG00000149084.13_6	circHSD17B12	3	10	6.5	3.33333	Up
AC068286.2-201-3_AC068286.2-201-4	ENSG00000287291.1_2	circAC068286.2	2	4	3	2	Unaffected
AC068533.4-201-8_AC068533.4-201-10	ENSG00000249319.2_7,ENSG00000241258.7_5	circAC068533.4,circCRCP	9	13	11	1.44444	Unaffected
AC068547.1-202-13_AC068547.1-202-15	ENSG00000283228.1_9,ENSG00000182389.19_10	circAC068547.1,circCACNB4	2	2	2	1	Unaffected
AC068896.3-201-2_AC068896.3-201-2	ENSG00000258539.1_7,ENSG00000189319.14_6	circAC068896.3,circFAM53B	25	51	38	2.04	Up
AC068896.3-201-2_AC068896.3-201-3	ENSG00000258539.1_7,ENSG00000189319.14_6	circAC068896.3,circFAM53B	2	4	3	2	Unaffected
AC068896.3-201-2_AC068896.3-201-4	ENSG00000258539.1_7,ENSG00000189319.14_6	circAC068896.3,circFAM53B	8	4	6	0.5	Unaffected
AC068896.3-201-3_AC068896.3-201-4	ENSG00000258539.1_7,ENSG00000189319.14_6	circAC068896.3,circFAM53B	20	12	16	0.6	Unaffected
AC068896.3-201-4_AC068896.3-201-4	ENSG00000258539.1_7,ENSG00000189319.14_6	circAC068896.3,circFAM53B	18	27	22.5	1.5	Unaffected
AC068896.3-201-5_AC068896.3-201-7	ENSG00000258539.1_7	circAC068896.3	4	5	4.5	1.25	Unaffected
AC068896.3-201-5_AC068896.3-201-9	ENSG00000258539.1_7	circAC068896.3	3	2	2.5	0.666667	Unaffected
AC068896.3-201-7_AC068896.3-201-9	ENSG00000258539.1_7,ENSG00000203791.15_11	circAC068896.3,circEEF1AKMT2	10	19	14.5	1.9	Unaffected
AC073610.2-201-2_AC073610.2-201-4	ENSG00000272822.2_9,ENSG00000134287.10_6	circAC073610.2,circARF3	6	8	7	1.33333	Unaffected
AC073632.1-201-1_AC073632.1-201-1	ENSG00000287871.1_2	circAC073632.1	4	12	8	3	Up
AC074135.1-202-3_ZNF730-202-3	ENSG00000267886.1_7,ENSG00000183850.14_5	circAC074135.1,circZNF730	6	4	5	0.666667	Unaffected
AC078962.4-201-1_AC078962.4-201-1	ENSG00000256314.1_7	circAC078962.4	4	4	4	1	Unaffected
AC079447.1-201-5_AC079447.1-201-9	ENSG00000241962.9_6	circAC079447.1	6	14	10	2.33333	Up
AC079447.1-201-7_AC079447.1-201-9	ENSG00000241962.9_6	circAC079447.1	3	10	6.5	3.33333	Up
AC079466.1-201-4_AC079466.2-201-2	ENSG00000266976.3_6,ENSG00000267537.1_8	circAC079466.1,circAC079466.2	10	5	7.5	0.5	Unaffected
AC079466.2-201-2_AC005524.1-201-3	ENSG00000267537.1_8,ENSG00000283269.1_8	circAC079466.2,circAC005524.1	2	3	2.5	1.5	Unaffected
AC079466.2-201-2_AC079466.2-201-2	ENSG00000267537.1_8	circAC079466.2	5	3	4	0.6	Unaffected
AC079594.2-201-14_IFT80-201-17	ENSG00000068885.15_9	circIFT80	3	5	4	1.66667	Unaffected
AC080013.1-206-2_AC080013.1-206-4	ENSG00000240207.7_10	circAC080013.1	2	3	2.5	1.5	Unaffected
AC083906.3-201-3_TRH-201-1	ENSG00000250643.1_7,ENSG00000170893.4_5	circAC083906.3,circTRH	7	8	7.5	1.14286	Unaffected
AC084337.2-202-4_DNHD1-202-2	ENSG00000179532.13_7	circDNHD1	2	2	2	1	Unaffected
AC087721.2-201-9_AC087721.2-201-11	ENSG00000285920.2_3,ENSG00000137804.14_8	circAC087721.2,circNUSAP1	2	2	2	1	Unaffected
AC087721.2-201-9_AC087721.2-201-14	ENSG00000285920.2_3,ENSG00000137804.14_8	circAC087721.2,circNUSAP1	4	2	3	0.5	Unaffected
AC090114.3-201-3_RNU6-177P-201-1	ENSG00000280828.1_7,ENSG00000223189.1	circAC090114.3,circRNU6-177P	4	4	4	1	Unaffected
AC090114.3-201-6_AC090114.3-201-8	ENSG00000280828.1_7,ENSG00000242588.6_8	circAC090114.3,circAC108010.1	2	14	8	7	Up
AC090241.2-204-3_PIAS2-204-3	ENSG00000270112.4_7,ENSG00000078043.16_9	circAC090241.2,circPIAS2	6	9	7.5	1.5	Unaffected
AC091551.1-201-3_AC091551.1-201-5	ENSG00000267699.2_8,ENSG00000141646.14_7	circAC091551.1,circSMAD4	3	3	3	1	Unaffected
AC091959.3-201-9_AC091959.3-201-10	ENSG00000275740.1_6,ENSG00000091009.8_5	circAC091959.3,circRBM27	3	10	6.5	3.33333	Up
AC092647.5-201-3_AC092647.5-201-6	ENSG00000249773.3_6,ENSG00000178665.16_6	circAC092647.5,circZNF713	2	2	2	1	Unaffected
AC092745.5-201-5_AC092745.5-201-6	ENSG00000286895.1_1	circAC092745.5	2	2	2	1	Unaffected
AC092745.5-201-6_AC092745.5-201-6	ENSG00000286895.1_1	circAC092745.5	2	2	2	1	Unaffected
AC092802.4-201-2_TLCD4-201-5	ENSG00000231992.1_8,ENSG00000152078.10_7,ENSG00000271092.5_6	circAC092802.4,circTLCD4,circTLCD4-RWDD3	2	2	2	1	Unaffected
AC092802.4-201-2_TLCD4-201-6	ENSG00000231992.1_8,ENSG00000152078.10_7,ENSG00000271092.5_6	circAC092802.4,circTLCD4,circTLCD4-RWDD3	3	4	3.5	1.33333	Unaffected
AC092969.1-207-2_AC092969.1-207-3	ENSG00000240086.7_8	circAC092969.1	3	2	2.5	0.666667	Unaffected
AC093227.2-201-4_ZNF607-201-4	ENSG00000267552.6_8,ENSG00000198182.13_8	circAC093227.2,circZNF607	8	13	10.5	1.625	Unaffected
AC093884.1-201-6_AC093884.1-201-11	ENSG00000286239.1_3,ENSG00000085449.15_7	circAC093884.1,circWDFY1	2	2	2	1	Unaffected
AC093884.1-201-9_AC093884.1-201-11	ENSG00000286239.1_3,ENSG00000085449.15_7	circAC093884.1,circWDFY1	5	7	6	1.4	Unaffected
AC097634.4-201-21_AC097634.4-201-23	ENSG00000285708.1_4,ENSG00000163412.13_6	circAC097634.4,circEIF4E3	5	14	9.5	2.8	Up
AC104162.2-201-4_ATXN7-201-4	ENSG00000163635.19_5	circATXN7	5	14	9.5	2.8	Up
AC104162.2-201-4_ATXN7-201-5	ENSG00000163635.19_5	circATXN7	18	21	19.5	1.16667	Unaffected
AC104332.1-201-1_EVI5-201-17	ENSG00000225505.1_5,ENSG00000067208.14_5	circAC104332.1,circEVI5	6	12	9	2	Unaffected
AC104472.3-201-5_SLC33A1-201-6	ENSG00000169359.16_8	circSLC33A1	4	8	6	2	Unaffected
AC104472.3-201-7_SLC33A1-201-6	ENSG00000169359.16_8	circSLC33A1	5	9	7	1.8	Unaffected
AC105036.3-201-2_AC105036.3-201-2	ENSG00000260269.5_8	circAC105036.3	5	7	6	1.4	Unaffected
AC105036.3-201-2_SNUPN-201-8	ENSG00000260269.5_8,ENSG00000169371.14_6	circAC105036.3,circSNUPN	3	2	2.5	0.666667	Unaffected
AC105916.2-201-3_AC105916.2-201-3	ENSG00000287117.1_2	circAC105916.2	41	51	46	1.2439	Unaffected
AC106795.1-207-6_AC106795.2-203-2	ENSG00000170089.15_6,ENSG00000249684.6_8	circAC106795.1,circAC106795.2	5	2	3.5	0.4	Down
AC106901.1-201-1_AC016903.1-201-1	ENSG00000225304.1_2,ENSG00000236634.1_4	circAC106901.1,circAC016903.1	3	9	6	3	Up
AC110079.1-201-7_AC110079.1-201-8	ENSG00000260404.3_6	circAC110079.1	7	8	7.5	1.14286	Unaffected
AC110275.1-201-2_AC110275.1-201-3	ENSG00000254673.1_7,ENSG00000168522.13_7	circAC110275.1,circFNTA	8	7	7.5	0.875	Unaffected
AC110275.1-201-2_FNTA-201-6	ENSG00000168522.13_7	circFNTA	3	2	2.5	0.666667	Unaffected
AC110275.1-201-3_AC110275.1-201-5	ENSG00000254673.1_7,ENSG00000168522.13_7	circAC110275.1,circFNTA	3	3	3	1	Unaffected
AC110275.1-201-3_FNTA-201-6	ENSG00000168522.13_7	circFNTA	2	5	3.5	2.5	Up
AC112128.1-201-33_AC112128.1-201-38	ENSG00000285943.1_4,ENSG00000163611.11_4	circAC112128.1,circSPICE1	15	26	20.5	1.73333	Unaffected
AC116366.3-201-22_AC116366.3-201-23	ENSG00000283782.2_7,ENSG00000113522.14_9	circAC116366.3,circRAD50	2	6	4	3	Up
AC116562.1-201-1_AC116562.2-201-1	ENSG00000221301.1,ENSG00000250940.1_6	circAC116562.1,circAC116562.2	2	5	3.5	2.5	Up
AC116562.2-201-1_AC116562.2-201-1	ENSG00000250940.1_6	circAC116562.2	6	3	4.5	0.5	Unaffected
AC117378.1-201-7_PRIM1-201-8	ENSG00000198056.15_9	circPRIM1	2	5	3.5	2.5	Up
AC118549.1-202-11_AC118549.1-202-14	ENSG00000036549.13_7	circAC118549.1	3	13	8	4.33333	Up
AC118549.1-207-1_AC118549.1-207-3	ENSG00000036549.13_7	circAC118549.1	4	8	6	2	Unaffected
AC118553.2-201-10_AC118553.2-201-16	ENSG00000283761.1_9,ENSG00000156875.14_5	circAC118553.2,circMFSD14A	5	11	8	2.2	Up
AC118553.2-201-14_AC118553.2-201-15	ENSG00000283761.1_9,ENSG00000156875.14_5	circAC118553.2,circMFSD14A	2	3	2.5	1.5	Unaffected
AC125257.1-201-1_KLHL11-201-1	ENSG00000178502.6_5	circKLHL11	2	3	2.5	1.5	Unaffected
AC130462.3-201-3_NFATC3-201-2	ENSG00000072736.19_7	circNFATC3	5	2	3.5	0.4	Down
AC131160.1-201-5_AC131160.1-201-10	ENSG00000283765.1_7,ENSG00000175193.14_8	circAC131160.1,circPARL	2	2	2	1	Unaffected
AC131160.1-201-5_AC131160.1-201-7	ENSG00000283765.1_7,ENSG00000175193.14_8	circAC131160.1,circPARL	2	7	4.5	3.5	Up
AC131160.1-201-8_AC131160.1-201-10	ENSG00000283765.1_7,ENSG00000175193.14_8	circAC131160.1,circPARL	2	2	2	1	Unaffected
AC132807.2-202-2_AC132807.2-202-5	ENSG00000274840.4_6	circAC132807.2	4	3	3.5	0.75	Unaffected
AC132807.2-202-3_AC132807.2-202-5	ENSG00000274840.4_6	circAC132807.2	2	2	2	1	Unaffected
AC133552.2-202-2_LCMT1-202-3	ENSG00000262587.2_6,ENSG00000205629.12_4	circAC133552.2,circLCMT1	5	3	4	0.6	Unaffected
AC134050.1-201-1_SHQ1-201-2	ENSG00000241537.1_5,ENSG00000144736.14_5	circAC134050.1,circSHQ1	3	3	3	1	Unaffected
AC135586.2-201-5_PGAM5-201-5	ENSG00000247077.7_5	circPGAM5	4	7	5.5	1.75	Unaffected
AC135983.3-201-2_AC135983.3-203-6	ENSG00000223509.8_7	circAC135983.3	3	2	2.5	0.666667	Unaffected
AC138811.2-201-5_AC138811.2-201-6	ENSG00000260342.2_9,ENSG00000170540.15_6	circAC138811.2,circARL6IP1	10	13	11.5	1.3	Unaffected
AC138894.1-201-17_AC138894.1-201-20	ENSG00000261832.6_8,ENSG00000188603.20_8	circAC138894.1,circCLN3	3	2	2.5	0.666667	Unaffected
AC139769.1-201-2_AC139769.1-201-3	ENSG00000233836.7_6	circAC139769.1	4	10	7	2.5	Up
AC233976.1-201-4_AC233976.1-201-8	ENSG00000229151.2_8	circAC233976.1	2	5	3.5	2.5	Up
AC242426.2-201-14_CHD1L-201-14	ENSG00000237188.5_9,ENSG00000131778.19_5	circAC242426.2,circCHD1L	24	13	18.5	0.541667	Unaffected
AC242426.2-201-9_AC242426.2-201-13	ENSG00000237188.5_9,ENSG00000131778.19_5	circAC242426.2,circCHD1L	42	59	50.5	1.40476	Unaffected
AC242426.2-202-3_CHD1L-202-6	ENSG00000237188.5_9,ENSG00000131778.19_5	circAC242426.2,circCHD1L	37	44	40.5	1.18919	Unaffected
AC242426.2-202-3_CHD1L-202-9	ENSG00000237188.5_9,ENSG00000131778.19_5	circAC242426.2,circCHD1L	2	2	2	1	Unaffected
AC242426.2-203-4_AC242426.2-203-7	ENSG00000237188.5_9,ENSG00000131778.19_5	circAC242426.2,circCHD1L	2	2	2	1	Unaffected
ACACA-237-39_ACACA-237-42	ENSG00000278540.5_7	circACACA	5	3	4	0.6	Unaffected
ACACA-240-52_ACACA-240-54	ENSG00000278540.5_7	circACACA	13	15	14	1.15385	Unaffected
ACAD11-208-15_ACAD11-208-18	ENSG00000240303.8_6,ENSG00000274810.4_5	circACAD11,circNPHP3-ACAD11	3	6	4.5	2	Unaffected
ACAD11-208-4_ACAD11-208-8	ENSG00000240303.8_6,ENSG00000274810.4_5	circACAD11,circNPHP3-ACAD11	3	2	2.5	0.666667	Unaffected
ACAD11-208-9_ACAD11-208-14	ENSG00000240303.8_6,ENSG00000274810.4_5	circACAD11,circNPHP3-ACAD11	2	2	2	1	Unaffected
ACAD11-208-9_ACAD11-208-18	ENSG00000240303.8_6,ENSG00000274810.4_5	circACAD11,circNPHP3-ACAD11	2	2	2	1	Unaffected
ACADM-218-6_ACADM-218-9	ENSG00000117054.14_7	circACADM	2	7	4.5	3.5	Up
ACADM-218-7_ACADM-218-9	ENSG00000117054.14_7	circACADM	5	6	5.5	1.2	Unaffected
ACAP2-201-11_ACAP2-201-14	ENSG00000114331.15_8	circACAP2	4	3	3.5	0.75	Unaffected
ACAP2-201-9_ACAP2-201-10	ENSG00000114331.15_8	circACAP2	4	3	3.5	0.75	Unaffected
ACAP2-203-1_ACAP2-205-5	ENSG00000114331.15_8	circACAP2	6	8	7	1.33333	Unaffected
ACBD6-208-10_ACBD6-208-11	ENSG00000230124.8_7	circACBD6	9	31	20	3.44444	Up
ACBD6-208-10_ACBD6-208-12	ENSG00000230124.8_7	circACBD6	3	8	5.5	2.66667	Up
ACER2-201-2_ACER2-201-3	ENSG00000177076.6_4	circACER2	4	11	7.5	2.75	Up
ACER3-202-4_ACER3-202-9	ENSG00000078124.12_5	circACER3	2	5	3.5	2.5	Up
ACER3-214-3_ACER3-214-7	ENSG00000078124.12_5	circACER3	4	6	5	1.5	Unaffected
ACIN1-222-2_ACIN1-222-3	ENSG00000100813.14_7	circACIN1	4	2	3	0.5	Unaffected
ACOT7-210-2_ACOT7-210-3	ENSG00000097021.19_5	circACOT7	5	15	10	3	Up
ACOT8-201-4_ACOT8-201-5	ENSG00000101473.17_6	circACOT8	10	4	7	0.4	Down
ACOT9-204-11_ACOT9-204-15	ENSG00000123130.17_8	circACOT9	9	4	6.5	0.444444	Down
ACOT9-204-9_ACOT9-204-13	ENSG00000123130.17_8	circACOT9	14	8	11	0.571429	Unaffected
ACOT9-204-9_ACOT9-204-15	ENSG00000123130.17_8	circACOT9	14	20	17	1.42857	Unaffected
ACSF3-201-2_ACSF3-201-4	ENSG00000176715.17_8	circACSF3	48	52	50	1.08333	Unaffected
ACSF3-201-2_ACSF3-201-6	ENSG00000176715.17_8	circACSF3	6	6	6	1	Unaffected
ACSL3-201-3_ACSL3-201-4	ENSG00000123983.14_4	circACSL3	4	10	7	2.5	Up
ACSS1-205-8_ACSS1-205-11	ENSG00000154930.15_5	circACSS1	2	4	3	2	Unaffected
ACSS3-201-9_ACSS3-201-13	ENSG00000111058.8_6	circACSS3	2	5	3.5	2.5	Up
ACTN2-206-2_ACTN2-206-4	ENSG00000077522.13_4	circACTN2	2	2	2	1	Unaffected
ACTR2-201-2_ACTR2-201-6	ENSG00000138071.13_5	circACTR2	3	4	3.5	1.33333	Unaffected
ACTR3B-202-2_ACTR3B-202-9	ENSG00000133627.18_4	circACTR3B	21	22	21.5	1.04762	Unaffected
ACTR8-201-6_ACTR8-201-7	ENSG00000113812.14_7	circACTR8	3	6	4.5	2	Unaffected
ACVR1B-201-2_ACVR1B-201-3	ENSG00000135503.13_6	circACVR1B	2	2	2	1	Unaffected
ACVR1B-201-2_ACVR1B-201-8	ENSG00000135503.13_6	circACVR1B	5	2	3.5	0.4	Down
ACVR2A-203-2_ACVR2A-203-4	ENSG00000121989.15_4	circACVR2A	8	12	10	1.5	Unaffected
ACVR2A-203-2_ACVR2A-203-5	ENSG00000121989.15_4	circACVR2A	35	77	56	2.2	Up
ADAL-204-5_ADAL-204-11	ENSG00000168803.15_4	circADAL	3	2	2.5	0.666667	Unaffected
ADAM22-206-3_ADAM22-206-4	ENSG00000008277.14_3	circADAM22	22	27	24.5	1.22727	Unaffected
ADAMTS13-208-12_ADAMTS13-208-13	ENSG00000160323.18_4	circADAMTS13	4	3	3.5	0.75	Unaffected
ADAMTS17-201-11_ADAMTS17-201-12	ENSG00000140470.14_7	circADAMTS17	14	8	11	0.571429	Unaffected
ADAMTS17-201-13_ADAMTS17-201-14	ENSG00000140470.14_7	circADAMTS17	10	13	11.5	1.3	Unaffected
ADAMTS17-201-13_ADAMTS17-201-15	ENSG00000140470.14_7	circADAMTS17	9	15	12	1.66667	Unaffected
ADAMTS17-201-15_ADAMTS17-201-15	ENSG00000140470.14_7	circADAMTS17	3	6	4.5	2	Unaffected
ADAMTS17-201-19_ADAMTS17-201-20	ENSG00000140470.14_7	circADAMTS17	11	13	12	1.18182	Unaffected
ADAMTS17-201-20_ADAMTS17-201-20	ENSG00000140470.14_7	circADAMTS17	13	38	25.5	2.92308	Up
ADAMTS17-201-3_ADAMTS17-201-4	ENSG00000140470.14_7	circADAMTS17	8	17	12.5	2.125	Up
ADAMTS17-201-5_ADAMTS17-201-7	ENSG00000140470.14_7	circADAMTS17	2	4	3	2	Unaffected
ADAMTS17-201-8_ADAMTS17-201-14	ENSG00000140470.14_7	circADAMTS17	2	4	3	2	Unaffected
ADAMTS19-201-4_ADAMTS19-201-6	ENSG00000145808.10_5	circADAMTS19	5	5	5	1	Unaffected
ADAMTS20-201-33_ADAMTS20-201-36	ENSG00000173157.17_6	circADAMTS20	7	6	6.5	0.857143	Unaffected
ADAMTS20-201-34_ADAMTS20-201-36	ENSG00000173157.17_6	circADAMTS20	3	13	8	4.33333	Up
ADAMTS20-201-34_ADAMTS20-201-37	ENSG00000173157.17_6	circADAMTS20	2	4	3	2	Unaffected
ADAMTS6-203-19_ADAMTS6-203-24	ENSG00000049192.15_6	circADAMTS6	4	6	5	1.5	Unaffected
ADARB1-201-5_ADARB1-201-8	ENSG00000197381.16_5	circADARB1	2	4	3	2	Unaffected
ADARB1-206-2_ADARB1-213-2	ENSG00000197381.16_5	circADARB1	6	6	6	1	Unaffected
ADARB1-207-2_ADARB1-207-5	ENSG00000197381.16_5	circADARB1	5	6	5.5	1.2	Unaffected
ADARB1-207-2_ADARB1-207-8	ENSG00000197381.16_5	circADARB1	2	4	3	2	Unaffected
ADARB1-207-2_ADARB1-213-2	ENSG00000197381.16_5	circADARB1	5	3	4	0.6	Unaffected
ADARB1-207-3_ADARB1-207-5	ENSG00000197381.16_5	circADARB1	7	3	5	0.428571	Down
ADARB1-207-3_ADARB1-207-8	ENSG00000197381.16_5	circADARB1	13	12	12.5	0.923077	Unaffected
ADARB1-207-4_ADARB1-207-5	ENSG00000197381.16_5	circADARB1	2	2	2	1	Unaffected
ADARB1-208-2_ADARB1-208-3	ENSG00000197381.16_5	circADARB1	57	39	48	0.684211	Unaffected
ADCY1-202-6_ADCY1-202-9	ENSG00000164742.16_5	circADCY1	14	7	10.5	0.5	Unaffected
ADCY10P1-203-16_ADCY10P1-203-17	ENSG00000161912.18_5	circADCY10P1	2	3	2.5	1.5	Unaffected
ADCY7-206-2_ADCY7-206-2	ENSG00000121281.13_8	circADCY7	2	12	7	6	Up
ADCY9-201-6_ADCY9-201-8	ENSG00000162104.10_6	circADCY9	2	4	3	2	Unaffected
ADCY9-207-4_ADCY9-207-5	ENSG00000162104.10_6	circADCY9	12	8	10	0.666667	Unaffected
ADD1-213-2_ADD1-213-4	ENSG00000087274.17_7	circADD1	4	3	3.5	0.75	Unaffected
ADD3-203-10_ADD3-203-13	ENSG00000148700.15_5	circADD3	8	20	14	2.5	Up
ADGRA2-202-12_ADGRA2-202-14	ENSG00000020181.18_5	circADGRA2	2	6	4	3	Up
ADGRE5-203-10_ADGRE5-203-11	ENSG00000123146.20_5	circADGRE5	4	2	3	0.5	Unaffected
ADGRL2-206-5_ADGRL2-206-5	ENSG00000117114.20_8	circADGRL2	2	14	8	7	Up
ADGRL2-206-5_ADGRL2-206-6	ENSG00000117114.20_8	circADGRL2	31	90	60.5	2.90323	Up
ADGRL2-206-5_ADGRL2-206-7	ENSG00000117114.20_8	circADGRL2	2	7	4.5	3.5	Up
ADIPOR1-203-4_ADIPOR1-203-6	ENSG00000159346.13_6	circADIPOR1	2	2	2	1	Unaffected
ADIPOR2-201-4_ADIPOR2-201-7	ENSG00000006831.10_4	circADIPOR2	6	12	9	2	Unaffected
ADIPOR2-204-2_ADIPOR2-204-2	ENSG00000006831.10_4	circADIPOR2	3	6	4.5	2	Unaffected
ADIPOR2-205-2_ADIPOR2-201-2	ENSG00000006831.10_4	circADIPOR2	7	12	9.5	1.71429	Unaffected
ADK-208-4_ADK-208-4	ENSG00000156110.14_6	circADK	2	6	4	3	Up
ADK-208-4_ADK-208-5	ENSG00000156110.14_6	circADK	4	4	4	1	Unaffected
ADK-209-4_ADK-209-6	ENSG00000156110.14_6	circADK	10	15	12.5	1.5	Unaffected
ADK-209-5_ADK-209-6	ENSG00000156110.14_6	circADK	19	38	28.5	2	Unaffected
ADPGK-209-2_ADPGK-209-4	ENSG00000159322.17_4	circADPGK	10	9	9.5	0.9	Unaffected
ADPGK-209-3_ADPGK-209-4	ENSG00000159322.17_4	circADPGK	4	6	5	1.5	Unaffected
ADPGK-210-4_ADPGK-210-6	ENSG00000159322.17_4	circADPGK	15	22	18.5	1.46667	Unaffected
ADPGK-210-5_ADPGK-210-6	ENSG00000159322.17_4	circADPGK	23	28	25.5	1.21739	Unaffected
ADSL-208-7_ADSL-208-10	ENSG00000239900.12_5,ENSG00000284431.1_5	circADSL,circAL022238.4	5	2	3.5	0.4	Down
ADSS2-201-5_ADSS2-201-6	ENSG00000035687.10_6	circADSS2	2	5	3.5	2.5	Up
AEBP2-206-2_AEBP2-206-3	ENSG00000139154.16_9	circAEBP2	55	104	79.5	1.89091	Unaffected
AEBP2-206-2_AEBP2-206-4	ENSG00000139154.16_9	circAEBP2	2	2	2	1	Unaffected
AEBP2-207-2_AEBP2-207-4	ENSG00000139154.16_9	circAEBP2	5	7	6	1.4	Unaffected
AEBP2-207-2_AEBP2-207-5	ENSG00000139154.16_9	circAEBP2	20	27	23.5	1.35	Unaffected
AEBP2-207-3_AEBP2-207-5	ENSG00000139154.16_9	circAEBP2	13	36	24.5	2.76923	Up
AEBP2-207-4_AEBP2-207-5	ENSG00000139154.16_9	circAEBP2	4	9	6.5	2.25	Up
AF117829.1-205-2_AF117829.1-211-2	ENSG00000251136.9_8	circAF117829.1	5	6	5.5	1.2	Unaffected
AF117829.1-207-2_AF117829.1-207-4	ENSG00000251136.9_8	circAF117829.1	9	14	11.5	1.55556	Unaffected
AF117829.1-207-3_AF117829.1-207-4	ENSG00000251136.9_8	circAF117829.1	6	5	5.5	0.833333	Unaffected
AF117829.1-213-1_AF117829.1-212-2	ENSG00000251136.9_8	circAF117829.1	5	10	7.5	2	Unaffected
AF127577.4-201-4_NRIP1-201-3	ENSG00000180530.11_6	circNRIP1	10	17	13.5	1.7	Unaffected
AFAP1-201-15_AFAP1-201-16	ENSG00000196526.10_5	circAFAP1	2	7	4.5	3.5	Up
AFDN-201-2_AFDN-201-8	ENSG00000130396.20_8	circAFDN	4	8	6	2	Unaffected
AFDN-201-3_AFDN-201-6	ENSG00000130396.20_8	circAFDN	4	5	4.5	1.25	Unaffected
AFDN-203-3_AFDN-203-11	ENSG00000130396.20_8	circAFDN	3	2	2.5	0.666667	Unaffected
AFDN-203-3_AFDN-203-12	ENSG00000130396.20_8	circAFDN	4	8	6	2	Unaffected
AFDN-203-3_AFDN-203-6	ENSG00000130396.20_8	circAFDN	2	5	3.5	2.5	Up
AFDN-203-3_AFDN-203-7	ENSG00000130396.20_8	circAFDN	2	2	2	1	Unaffected
AFDN-203-3_AFDN-203-8	ENSG00000130396.20_8	circAFDN	5	7	6	1.4	Unaffected
AFF1-202-3_AFF1-202-4	ENSG00000172493.21_5	circAFF1	4	12	8	3	Up
AFF3-202-19_AFF3-202-21	ENSG00000144218.19_6	circAFF3	5	2	3.5	0.4	Down
AFF3-203-19_AFF3-203-22	ENSG00000144218.19_6	circAFF3	2	3	2.5	1.5	Unaffected
AFF4-201-2_AFF4-201-3	ENSG00000072364.13_5	circAFF4	4	2	3	0.5	Unaffected
AFF4-201-9_AFF4-201-10	ENSG00000072364.13_5	circAFF4	8	27	17.5	3.375	Up
AFG1L-205-2_AFG1L-202-5	ENSG00000135537.17_9	circAFG1L	2	2	2	1	Unaffected
AFG1L-205-2_AFG1L-205-3	ENSG00000135537.17_9	circAFG1L	2	3	2.5	1.5	Unaffected
AFG1L-205-2_AFG1L-205-4	ENSG00000135537.17_9	circAFG1L	6	3	4.5	0.5	Unaffected
AFG3L1P-210-2_AFG3L1P-210-3	ENSG00000223959.8_3	circAFG3L1P	4	3	3.5	0.75	Unaffected
AFG3L1P-212-7_AFG3L1P-212-9	ENSG00000223959.8_3	circAFG3L1P	5	6	5.5	1.2	Unaffected
AFG3L2-201-10_AFG3L2-201-11	ENSG00000141385.10_5	circAFG3L2	9	13	11	1.44444	Unaffected
AFG3L2-201-10_AFG3L2-201-16	ENSG00000141385.10_5	circAFG3L2	5	2	3.5	0.4	Down
AFG3L2-201-13_AFG3L2-201-16	ENSG00000141385.10_5	circAFG3L2	10	16	13	1.6	Unaffected
AFG3L2-201-8_AFG3L2-201-9	ENSG00000141385.10_5	circAFG3L2	3	5	4	1.66667	Unaffected
AFG3L2-201-9_AFG3L2-201-11	ENSG00000141385.10_5	circAFG3L2	4	11	7.5	2.75	Up
AFG3L2-201-9_AFG3L2-201-16	ENSG00000141385.10_5	circAFG3L2	4	6	5	1.5	Unaffected
AFTPH-201-2_AFTPH-201-2	ENSG00000119844.15_5	circAFTPH	5	12	8.5	2.4	Up
AFTPH-201-6_AFTPH-201-9	ENSG00000119844.15_5	circAFTPH	5	15	10	3	Up
AGAP1-201-10_AGAP1-201-11	ENSG00000157985.19_6	circAGAP1	3	4	3.5	1.33333	Unaffected
AGAP1-201-12_AGAP1-201-13	ENSG00000157985.19_6	circAGAP1	3	2	2.5	0.666667	Unaffected
AGAP1-201-2_AGAP1-201-6	ENSG00000157985.19_6	circAGAP1	3	8	5.5	2.66667	Up
AGAP1-201-3_AGAP1-201-5	ENSG00000157985.19_6	circAGAP1	4	2	3	0.5	Unaffected
AGAP1-201-3_AGAP1-201-6	ENSG00000157985.19_6	circAGAP1	7	6	6.5	0.857143	Unaffected
AGAP1-201-4_AGAP1-201-6	ENSG00000157985.19_6	circAGAP1	8	15	11.5	1.875	Unaffected
AGAP1-201-6_AGAP1-201-9	ENSG00000157985.19_6	circAGAP1	4	9	6.5	2.25	Up
AGAP1-201-7_AGAP1-201-9	ENSG00000157985.19_6	circAGAP1	23	43	33	1.86957	Unaffected
AGAP1-214-17_AGAP1-214-18	ENSG00000157985.19_6	circAGAP1	11	20	15.5	1.81818	Unaffected
AGAP3-205-3_AGAP3-205-7	ENSG00000133612.19_6	circAGAP3	9	4	6.5	0.444444	Down
AGAP3-205-9_AGAP3-205-11	ENSG00000133612.19_6	circAGAP3	2	2	2	1	Unaffected
AGBL5-209-9_AGBL5-209-11	ENSG00000084693.16_5	circAGBL5	3	4	3.5	1.33333	Unaffected
AGFG1-205-3_AGFG1-205-5	ENSG00000173744.17_7	circAGFG1	2	6	4	3	Up
AGGF1-201-6_AGGF1-201-7	ENSG00000164252.13_5,ENSG00000285000.1_4	circAGGF1,circAC008581.2	4	17	10.5	4.25	Up
AGK-202-6_AGK-202-11	ENSG00000006530.18_8	circAGK	2	7	4.5	3.5	Up
AGK-210-11_AGK-210-13	ENSG00000006530.18_8	circAGK	21	64	42.5	3.04762	Up
AGO1-202-9_AGO1-202-11	ENSG00000092847.13_6	circAGO1	2	2	2	1	Unaffected
AGO2-201-16_AGO2-201-18	ENSG00000123908.12_6	circAGO2	4	2	3	0.5	Unaffected
AGO2-201-17_AGO2-201-18	ENSG00000123908.12_6	circAGO2	5	11	8	2.2	Up
AGO2-201-4_AGO2-201-5	ENSG00000123908.12_6	circAGO2	4	5	4.5	1.25	Unaffected
AGO2-210-2_AGO2-210-3	ENSG00000123908.12_6	circAGO2	6	15	10.5	2.5	Up
AGO3-202-4_AGO3-202-6	ENSG00000126070.20_4	circAGO3	2	11	6.5	5.5	Up
AGPAT5-201-2_AGPAT5-201-6	ENSG00000155189.12_6	circAGPAT5	13	19	16	1.46154	Unaffected
AGTPBP1-205-10_AGTPBP1-205-13	ENSG00000135049.15_6	circAGTPBP1	30	103	66.5	3.43333	Up
AGTPBP1-205-10_AGTPBP1-205-17	ENSG00000135049.15_6	circAGTPBP1	2	14	8	7	Up
AGTPBP1-205-14_AGTPBP1-205-17	ENSG00000135049.15_6	circAGTPBP1	2	2	2	1	Unaffected
AGTPBP1-205-14_AGTPBP1-205-25	ENSG00000135049.15_6	circAGTPBP1	2	4	3	2	Unaffected
AGTPBP1-205-19_AGTPBP1-205-23	ENSG00000135049.15_6	circAGTPBP1	5	11	8	2.2	Up
AGTPBP1-205-19_AGTPBP1-205-24	ENSG00000135049.15_6	circAGTPBP1	4	9	6.5	2.25	Up
AGTPBP1-205-19_AGTPBP1-205-25	ENSG00000135049.15_6	circAGTPBP1	40	81	60.5	2.025	Up
AGTPBP1-205-2_AGTPBP1-205-3	ENSG00000135049.15_6	circAGTPBP1	2	11	6.5	5.5	Up
AGTPBP1-205-2_AGTPBP1-205-9	ENSG00000135049.15_6	circAGTPBP1	5	25	15	5	Up
AGTPBP1-205-21_AGTPBP1-205-25	ENSG00000135049.15_6	circAGTPBP1	4	16	10	4	Up
AGTPBP1-205-4_AGTPBP1-205-13	ENSG00000135049.15_6	circAGTPBP1	2	4	3	2	Unaffected
AGTPBP1-205-4_AGTPBP1-205-9	ENSG00000135049.15_6	circAGTPBP1	5	15	10	3	Up
AGTPBP1-205-9_AGTPBP1-205-13	ENSG00000135049.15_6	circAGTPBP1	13	26	19.5	2	Unaffected
AHCYL2-202-1_AHCYL2-202-1	ENSG00000158467.16_5	circAHCYL2	2	4	3	2	Unaffected
AHCYL2-202-2_AHCYL2-202-4	ENSG00000158467.16_5	circAHCYL2	2	2	2	1	Unaffected
AHCYL2-204-1_AHCYL2-204-1	ENSG00000158467.16_5	circAHCYL2	2	2	2	1	Unaffected
AHNAK-201-4_AHNAK-201-5	ENSG00000124942.14_9	circAHNAK	13	15	14	1.15385	Unaffected
AHR-206-6_AHR-206-13	ENSG00000106546.14_5,ENSG00000283321.1_3	circAHR,circAC019117.4	4	3	3.5	0.75	Unaffected
AHRR-211-2_AHRR-211-4	ENSG00000286169.1_1,ENSG00000063438.17_6	circAHRR	3	6	4.5	2	Unaffected
AHRR-211-3_AHRR-211-4	ENSG00000286169.1_1,ENSG00000063438.17_6	circAHRR	22	40	31	1.81818	Unaffected
AHRR-211-5_AHRR-211-8	ENSG00000286169.1_1,ENSG00000063438.17_6	circAHRR	2	4	3	2	Unaffected
AHSA1-205-5_AHSA1-205-8	ENSG00000100591.8_6	circAHSA1	2	7	4.5	3.5	Up
AHSA2P-201-2_AHSA2P-201-6	ENSG00000173209.23_6	circAHSA2P	5	5	5	1	Unaffected
AIMP2-203-3_AIMP2-203-4	ENSG00000106305.10_4	circAIMP2	4	7	5.5	1.75	Unaffected
AK3-202-2_AK3-202-4	ENSG00000147853.17_6	circAK3	2	2	2	1	Unaffected
AKAP10-201-12_AKAP10-201-12	ENSG00000108599.15_6	circAKAP10	5	5	5	1	Unaffected
AKAP10-201-4_AKAP10-201-6	ENSG00000108599.15_6	circAKAP10	3	3	3	1	Unaffected
AKAP11-201-2_AKAP11-201-5	ENSG00000023516.9_4	circAKAP11	2	2	2	1	Unaffected
AKAP13-203-13_AKAP13-203-17	ENSG00000170776.22_6	circAKAP13	2	3	2.5	1.5	Unaffected
AKAP13-211-3_AKAP13-211-5	ENSG00000170776.22_6	circAKAP13	3	5	4	1.66667	Unaffected
AKAP7-204-2_AKAP7-204-5	ENSG00000118507.17_6	circAKAP7	10	22	16	2.2	Up
AKAP7-204-3_AKAP7-204-5	ENSG00000118507.17_6	circAKAP7	4	9	6.5	2.25	Up
AKAP8-204-1_AKAP8-205-4	ENSG00000105127.9_6	circAKAP8	2	4	3	2	Unaffected
AKAP9-201-2_AKAP9-201-3	ENSG00000127914.17_10	circAKAP9	2	3	2.5	1.5	Unaffected
AKIRIN1-202-2_AKIRIN1-202-3	ENSG00000174574.16_5	circAKIRIN1	5	6	5.5	1.2	Unaffected
AKR1A1-202-4_AKR1A1-202-5	ENSG00000117448.13_6	circAKR1A1	7	10	8.5	1.42857	Unaffected
AKT2-206-11_AKT2-206-13	ENSG00000105221.18_9	circAKT2	52	63	57.5	1.21154	Unaffected
AKT2-206-9_AKT2-206-10	ENSG00000105221.18_9	circAKT2	5	6	5.5	1.2	Unaffected
AKT3-202-10_AKT3-202-12	ENSG00000117020.18_7	circAKT3	4	12	8	3	Up
AKT3-202-10_AKT3-202-13	ENSG00000117020.18_7	circAKT3	5	23	14	4.6	Up
AKT3-202-11_AKT3-202-13	ENSG00000117020.18_7	circAKT3	2	3	2.5	1.5	Unaffected
AKT3-202-4_AKT3-202-7	ENSG00000117020.18_7	circAKT3	15	37	26	2.46667	Up
AKT3-202-8_AKT3-202-10	ENSG00000117020.18_7	circAKT3	5	3	4	0.6	Unaffected
AKT3-202-8_AKT3-202-12	ENSG00000117020.18_7	circAKT3	4	10	7	2.5	Up
AKT3-202-8_AKT3-202-13	ENSG00000117020.18_7	circAKT3	12	23	17.5	1.91667	Unaffected
AKTIP-202-8_AKTIP-202-9	ENSG00000166971.17_6	circAKTIP	2	6	4	3	Up
AL022100.1-201-2_AL022100.1-201-4	ENSG00000227722.2_7	circAL022100.1	2	2	2	1	Unaffected
AL022100.1-201-4_AL022100.1-201-4	ENSG00000227722.2_7	circAL022100.1	10	15	12.5	1.5	Unaffected
AL022100.1-202-1_AL022100.1-201-4	ENSG00000227722.2_7	circAL022100.1	7	7	7	1	Unaffected
AL024498.2-201-5_AL024498.2-201-7	ENSG00000272162.1_6,ENSG00000153157.13_7	circAL024498.2,circSYCP2L	8	16	12	2	Unaffected
AL031282.2-201-19_SLC35E2A-201-5	ENSG00000215790.7_7	circSLC35E2A	6	7	6.5	1.16667	Unaffected
AL031315.1-201-4_WDR27-201-4	ENSG00000285733.1_5,ENSG00000184465.16_8	circAL031315.1,circWDR27	7	8	7.5	1.14286	Unaffected
AL031315.1-201-4_WDR27-201-6	ENSG00000285733.1_5,ENSG00000184465.16_8	circAL031315.1,circWDR27	5	7	6	1.4	Unaffected
AL031315.1-201-4_WDR27-201-8	ENSG00000184465.16_8	circWDR27	2	3	2.5	1.5	Unaffected
AL031315.1-201-6_AL031315.1-201-7	ENSG00000285733.1_5,ENSG00000184465.16_8	circAL031315.1,circWDR27	2	2	2	1	Unaffected
AL031315.1-202-9_WDR27-202-3	ENSG00000184465.16_8	circWDR27	18	17	17.5	0.944444	Unaffected
AL031315.1-202-9_WDR27-202-4	ENSG00000285733.1_5,ENSG00000184465.16_8	circAL031315.1,circWDR27	4	3	3.5	0.75	Unaffected
AL031315.1-203-10_WDR27-203-9	ENSG00000184465.16_8	circWDR27	2	2	2	1	Unaffected
AL033529.1-201-8_AL033529.1-201-8	ENSG00000254553.1_7,ENSG00000160062.15_5	circAL033529.1,circZBTB8A	3	3	3	1	Unaffected
AL035078.4-201-2_AL035078.4-201-3	ENSG00000285283.1_3,ENSG00000049449.10_5	circAL035078.4,circRCN1	7	12	9.5	1.71429	Unaffected
AL049650.2-201-3_AL049650.2-201-5	ENSG00000256566.1_7,ENSG00000088876.13_6	circAL049650.2,circZNF343	3	7	5	2.33333	Up
AL118556.2-201-1_MAP4K5-201-21	ENSG00000259113.1_7,ENSG00000012983.11_6	circAL118556.2,circMAP4K5	2	2	2	1	Unaffected
AL121900.1-201-2_AL121900.1-201-3	ENSG00000284776.1_4,ENSG00000125821.13_6	circAL121900.1,circDTD1	2	5	3.5	2.5	Up
AL133318.1-201-3_AL133318.1-201-3	ENSG00000288542.1_1,ENSG00000150907.10_7	circAL133318.1,circFOXO1	3	5	4	1.66667	Unaffected
AL133444.1-201-1_SAMD4A-201-2	ENSG00000285774.2_4,ENSG00000020577.14_5	circAL133444.1,circSAMD4A	3	3	3	1	Unaffected
AL133500.1-201-4_AL133500.1-201-5	ENSG00000285547.1_3,ENSG00000147099.21_6	circAL133500.1,circHDAC8	5	11	8	2.2	Up
AL133500.1-201-4_AL133500.1-201-6	ENSG00000285547.1_3,ENSG00000147099.21_6	circAL133500.1,circHDAC8	3	4	3.5	1.33333	Unaffected
AL133500.1-202-7_AL133500.1-202-8	ENSG00000285547.1_3,ENSG00000147099.21_6	circAL133500.1,circHDAC8	3	8	5.5	2.66667	Up
AL136038.4-201-1_WDR89-201-1	ENSG00000258800.1_7,ENSG00000140006.11_5	circAL136038.4,circWDR89	2	4	3	2	Unaffected
AL136295.1-201-8_AL136295.1-201-9	ENSG00000254692.1_9,ENSG00000254505.11_9,ENSG00000260669.2_10	circAL136295.1,circCHMP4A,circAL096870.2	11	10	10.5	0.909091	Unaffected
AL137058.2-203-2_AL137058.2-203-3	ENSG00000273784.4_8,ENSG00000250299.6_6	circAL137058.2,circMRPS31P4	2	2	2	1	Unaffected
AL137782.1-201-9_AL137782.1-201-11	ENSG00000261553.5_7,ENSG00000136153.20_10	circAL137782.1,circLMO7	2	4	3	2	Unaffected
AL160269.1-203-18_SLC35D2-203-8	ENSG00000130958.13_6	circSLC35D2	5	20	12.5	4	Up
AL353743.1-201-3_AL353743.1-201-4	ENSG00000165121.11_7	circAL353743.1	2	12	7	6	Up
AL354943.1-201-1_SMAP1-201-2	ENSG00000262803.1_7,ENSG00000112305.15_5	circAL354943.1,circSMAP1	2	2	2	1	Unaffected
AL355312.5-201-2_AL355312.6-201-6	ENSG00000285991.1_3,ENSG00000120256.11_6	circAL355312.6,circLRP11	13	12	12.5	0.923077	Unaffected
AL355312.6-201-3_AL355312.6-201-6	ENSG00000285991.1_3,ENSG00000120256.11_6	circAL355312.6,circLRP11	11	16	13.5	1.45455	Unaffected
AL355312.6-201-4_AL355312.6-201-6	ENSG00000285991.1_3,ENSG00000120256.11_6	circAL355312.6,circLRP11	2	4	3	2	Unaffected
AL355385.2-201-5_AL355385.2-201-8	ENSG00000288564.1_1,ENSG00000112651.12_5	circAL355385.2,circMRPL2	24	19	21.5	0.791667	Unaffected
AL357075.4-201-14_AL357075.4-201-18	ENSG00000288520.1_2,ENSG00000153721.19_8	circAL357075.4,circCNKSR3	5	3	4	0.6	Unaffected
AL357075.4-201-19_AL357075.4-201-21	ENSG00000288520.1_2,ENSG00000153721.19_8	circAL357075.4,circCNKSR3	8	9	8.5	1.125	Unaffected
AL359736.1-201-4_AL359736.1-201-4	ENSG00000273167.1_6,ENSG00000182957.16_8	circAL359736.1,circSPATA13	7	6	6.5	0.857143	Unaffected
AL360181.3-201-6_MTG1-201-9	ENSG00000254536.2_8,ENSG00000148824.19_6	circAL360181.3,circMTG1	29	24	26.5	0.827586	Unaffected
AL360181.3-201-7_MTG1-201-9	ENSG00000254536.2_8,ENSG00000148824.19_6	circAL360181.3,circMTG1	5	3	4	0.6	Unaffected
AL360181.3-202-9_AL360181.3-202-14	ENSG00000254536.2_8,ENSG00000148824.19_6	circAL360181.3,circMTG1	2	3	2.5	1.5	Unaffected
AL365222.1-201-1_AL365222.1-201-1	ENSG00000276064.1_5	circAL365222.1	21	30	25.5	1.42857	Unaffected
AL365232.1-201-3_AL365232.1-201-5	ENSG00000243501.5_8	circAL365232.1	5	5	5	1	Unaffected
AL392172.1-203-2_AL392172.1-203-3	ENSG00000228106.6_9	circAL392172.1	2	3	2.5	1.5	Unaffected
AL392172.1-211-1_AL392172.1-211-2	ENSG00000228106.6_9	circAL392172.1	3	8	5.5	2.66667	Up
AL442125.2-201-2_TMCO3-205-1	ENSG00000276916.1_7,ENSG00000150403.18_7	circAL442125.2,circTMCO3	3	3	3	1	Unaffected
AL445524.2-202-1_EGLN1-202-4	ENSG00000287856.1_3	circAL445524.2	2	3	2.5	1.5	Unaffected
AL451062.4-201-24_AL451062.4-201-25	ENSG00000284989.1_3,ENSG00000126091.21_9	circAL451062.4,circST3GAL3	2	3	2.5	1.5	Unaffected
AL627311.1-201-1_EIF4G3-202-12	ENSG00000236073.2_6,ENSG00000075151.20_5	circAL627311.1,circEIF4G3	3	6	4.5	2	Unaffected
AL645465.1-201-4_ADSS2-201-4	ENSG00000240963.1_8,ENSG00000035687.10_6	circAL645465.1,circADSS2	3	4	3.5	1.33333	Unaffected
AL645568.1-201-2_AL645568.1-201-2	ENSG00000203739.4_8	circAL645568.1	2	4	3	2	Unaffected
AL645568.1-206-2_AL645568.1-206-3	ENSG00000203739.4_8	circAL645568.1	2	2	2	1	Unaffected
AL669831.4-201-2_AL669831.4-201-4	ENSG00000230092.7_7	circAL669831.4	2	3	2.5	1.5	Unaffected
AL731577.2-201-2_ZRANB1-201-1	ENSG00000249456.1_7,ENSG00000019995.6_4	circAL731577.2,circZRANB1	55	59	57	1.07273	Unaffected
AL731577.2-201-2_ZRANB1-201-2	ENSG00000249456.1_7,ENSG00000019995.6_4	circAL731577.2,circZRANB1	2	6	4	3	Up
ALAS1-204-5_ALAS1-204-7	ENSG00000023330.15_4	circALAS1	6	6	6	1	Unaffected
ALDH18A1-202-14_ALDH18A1-202-16	ENSG00000059573.9_5	circALDH18A1	7	5	6	0.714286	Unaffected
ALDH1A2-204-10_ALDH1A2-204-12	ENSG00000128918.15_6	circALDH1A2	4	11	7.5	2.75	Up
ALDH1A2-204-7_ALDH1A2-204-12	ENSG00000128918.15_6	circALDH1A2	7	5	6	0.714286	Unaffected
ALDH3A2-221-3_ALDH3A2-221-6	ENSG00000072210.19_7	circALDH3A2	6	5	5.5	0.833333	Unaffected
ALDH5A1-201-2_ALDH5A1-201-8	ENSG00000112294.13_5	circALDH5A1	2	3	2.5	1.5	Unaffected
ALDH7A1-234-9_ALDH7A1-234-13	ENSG00000164904.18_7	circALDH7A1	3	2	2.5	0.666667	Unaffected
ALDH9A1-201-6_ALDH9A1-201-9	ENSG00000143149.12_4	circALDH9A1	5	11	8	2.2	Up
ALG6-207-9_ALG6-207-12	ENSG00000088035.18_7	circALG6	2	6	4	3	Up
ALG8-201-6_ALG8-201-10	ENSG00000159063.13_7	circALG8	3	4	3.5	1.33333	Unaffected
ALG8-201-7_ALG8-201-10	ENSG00000159063.13_7	circALG8	4	12	8	3	Up
ALG8-201-9_ALG8-201-11	ENSG00000159063.13_7	circALG8	2	3	2.5	1.5	Unaffected
ALG8-201-9_ALG8-201-12	ENSG00000159063.13_7	circALG8	7	11	9	1.57143	Unaffected
ALG8-218-1_ALG8-219-3	ENSG00000159063.13_7	circALG8	2	4	3	2	Unaffected
ALG9-215-3_ALG9-215-5	ENSG00000086848.15_7	circALG9	2	3	2.5	1.5	Unaffected
ALKBH5-203-3_ALKBH5-203-4	ENSG00000091542.9_4	circALKBH5	9	11	10	1.22222	Unaffected
ALKBH8-205-2_ALKBH8-205-5	ENSG00000137760.14_5	circALKBH8	2	2	2	1	Unaffected
ALMS1-204-12_ALMS1-204-14	ENSG00000116127.18_7	circALMS1	5	3	4	0.6	Unaffected
ALS2-201-31_ALS2-201-31	ENSG00000003393.15_8	circALS2	2	6	4	3	Up
AMACR-204-2_AMACR-204-5	ENSG00000242110.8_7	circAMACR	2	2	2	1	Unaffected
AMBRA1-201-10_AMBRA1-201-11	ENSG00000110497.14_8	circAMBRA1	4	4	4	1	Unaffected
AMBRA1-201-12_AMBRA1-201-18	ENSG00000110497.14_8	circAMBRA1	3	3	3	1	Unaffected
AMBRA1-201-5_AMBRA1-201-6	ENSG00000110497.14_8	circAMBRA1	11	17	14	1.54545	Unaffected
AMBRA1-201-5_AMBRA1-201-7	ENSG00000110497.14_8	circAMBRA1	3	3	3	1	Unaffected
AMBRA1-201-8_AMBRA1-201-10	ENSG00000110497.14_8	circAMBRA1	61	75	68	1.22951	Unaffected
AMBRA1-201-8_AMBRA1-201-11	ENSG00000110497.14_8	circAMBRA1	16	29	22.5	1.8125	Unaffected
AMBRA1-201-8_AMBRA1-201-18	ENSG00000110497.14_8	circAMBRA1	2	6	4	3	Up
AMD1-201-1_AMD1-201-4	ENSG00000123505.18_8	circAMD1	4	5	4.5	1.25	Unaffected
AMD1-201-2_AMD1-202-8	ENSG00000123505.18_8	circAMD1	3	2	2.5	0.666667	Unaffected
AMD1-203-2_AMD1-203-4	ENSG00000123505.18_8	circAMD1	34	49	41.5	1.44118	Unaffected
AMFR-201-11_AMFR-201-12	ENSG00000159461.15_7	circAMFR	2	3	2.5	1.5	Unaffected
AMFR-201-5_AMFR-201-13	ENSG00000159461.15_7	circAMFR	4	11	7.5	2.75	Up
AMFR-201-5_AMFR-201-6	ENSG00000159461.15_7	circAMFR	14	19	16.5	1.35714	Unaffected
AMFR-201-7_AMFR-201-13	ENSG00000159461.15_7	circAMFR	2	5	3.5	2.5	Up
AMMECR1L-201-3_AMMECR1L-201-5	ENSG00000144233.10_4	circAMMECR1L	4	3	3.5	0.75	Unaffected
AMMECR1L-201-6_AMMECR1L-201-6	ENSG00000144233.10_4	circAMMECR1L	7	12	9.5	1.71429	Unaffected
AMOTL1-202-2_AMOTL1-202-2	ENSG00000166025.18_5	circAMOTL1	14	31	22.5	2.21429	Up
AMOTL1-202-3_AMOTL1-202-5	ENSG00000166025.18_5	circAMOTL1	2	3	2.5	1.5	Unaffected
AMOTL1-202-6_AMOTL1-202-8	ENSG00000166025.18_5	circAMOTL1	3	5	4	1.66667	Unaffected
AMOTL1-203-2_AMOTL1-203-3	ENSG00000166025.18_5	circAMOTL1	3	7	5	2.33333	Up
ANAPC1-201-43_ANAPC1-201-46	ENSG00000153107.13_6	circANAPC1	4	3	3.5	0.75	Unaffected
ANAPC7-203-4_ANAPC7-203-10	ENSG00000196510.12_8	circANAPC7	3	3	3	1	Unaffected
ANAPC7-203-4_ANAPC7-203-5	ENSG00000196510.12_8	circANAPC7	2	4	3	2	Unaffected
ANAPC7-203-8_ANAPC7-203-10	ENSG00000196510.12_8,ENSG00000258210.1_8	circANAPC7,circAC144548.1	2	5	3.5	2.5	Up
ANK1-205-6_ANK1-205-7	ENSG00000029534.21_9	circANK1	3	2	2.5	0.666667	Unaffected
ANK2-254-3_ANK2-254-5	ENSG00000145362.20_9	circANK2	2	5	3.5	2.5	Up
ANK3-201-38_ANK3-201-43	ENSG00000151150.22_7	circANK3	6	4	5	0.666667	Unaffected
ANKAR-209-15_ANKAR-209-22	ENSG00000151687.14_4	circANKAR	5	7	6	1.4	Unaffected
ANKFY1-201-15_Y_RNA.596-201-1	ENSG00000185722.18_7,ENSG00000207390.1	circANKFY1,circY_RNA	2	3	2.5	1.5	Unaffected
ANKFY1-201-19_ANKFY1-201-21	ENSG00000185722.18_7	circANKFY1	5	17	11	3.4	Up
ANKFY1-201-23_ANKFY1-201-24	ENSG00000185722.18_7	circANKFY1	3	9	6	3	Up
ANKFY1-203-8_ANKFY1-203-9	ENSG00000185722.18_7	circANKFY1	2	2	2	1	Unaffected
ANKH-201-5_ANKH-201-10	ENSG00000154122.14_7	circANKH	7	16	11.5	2.28571	Up
ANKHD1-202-11_ANKHD1-202-14	ENSG00000131503.21_5,ENSG00000254996.5_5	circANKHD1,circANKHD1-EIF4EBP3	2	7	4.5	3.5	Up
ANKHD1-202-21_ANKHD1-202-22	ENSG00000131503.21_5,ENSG00000254996.5_5	circANKHD1,circANKHD1-EIF4EBP3	5	4	4.5	0.8	Unaffected
ANKHD1-207-11_ANKHD1-207-15	ENSG00000131503.21_5	circANKHD1	3	6	4.5	2	Unaffected
ANKHD1-221-3_ANKHD1-221-5	ENSG00000131503.21_5,ENSG00000254996.5_5	circANKHD1,circANKHD1-EIF4EBP3	2	2	2	1	Unaffected
ANKHD1-221-3_ANKHD1-221-6	ENSG00000131503.21_5,ENSG00000254996.5_5	circANKHD1,circANKHD1-EIF4EBP3	4	11	7.5	2.75	Up
ANKHD1-221-3_ANKHD1-221-7	ENSG00000131503.21_5,ENSG00000254996.5_5	circANKHD1,circANKHD1-EIF4EBP3	4	14	9	3.5	Up
ANKHD1-221-4_ANKHD1-221-6	ENSG00000131503.21_5,ENSG00000254996.5_5	circANKHD1,circANKHD1-EIF4EBP3	12	23	17.5	1.91667	Unaffected
ANKHD1-221-4_ANKHD1-221-7	ENSG00000131503.21_5,ENSG00000254996.5_5	circANKHD1,circANKHD1-EIF4EBP3	11	28	19.5	2.54545	Up
ANKIB1-201-2_ANKIB1-201-3	ENSG00000001629.10_5	circANKIB1	5	12	8.5	2.4	Up
ANKIB1-201-2_ANKIB1-201-4	ENSG00000001629.10_5	circANKIB1	2	3	2.5	1.5	Unaffected
ANKIB1-201-2_ANKIB1-201-5	ENSG00000001629.10_5	circANKIB1	14	24	19	1.71429	Unaffected
ANKIB1-201-4_ANKIB1-201-5	ENSG00000001629.10_5	circANKIB1	2	2	2	1	Unaffected
ANKIB1-201-6_ANKIB1-201-9	ENSG00000001629.10_5	circANKIB1	2	7	4.5	3.5	Up
ANKLE2-201-4_ANKLE2-201-5	ENSG00000176915.15_5	circANKLE2	17	17	17	1	Unaffected
ANKLE2-201-4_ANKLE2-201-6	ENSG00000176915.15_5	circANKLE2	3	15	9	5	Up
ANKLE2-201-5_ANKLE2-201-12	ENSG00000176915.15_5	circANKLE2	6	2	4	0.333333	Down
ANKLE2-201-6_ANKLE2-201-12	ENSG00000176915.15_5	circANKLE2	3	4	3.5	1.33333	Unaffected
ANKLE2-201-7_ANKLE2-201-12	ENSG00000176915.15_5	circANKLE2	3	2	2.5	0.666667	Unaffected
ANKLE2-201-9_ANKLE2-201-12	ENSG00000176915.15_5	circANKLE2	12	9	10.5	0.75	Unaffected
ANKMY1-203-11_ANKMY1-203-12	ENSG00000144504.15_7	circANKMY1	49	75	62	1.53061	Unaffected
ANKMY1-203-9_ANKMY1-203-10	ENSG00000144504.15_7	circANKMY1	2	4	3	2	Unaffected
ANKMY1-203-9_ANKMY1-203-12	ENSG00000144504.15_7	circANKMY1	4	9	6.5	2.25	Up
ANKMY2-201-7_ANKMY2-201-9	ENSG00000106524.9_5	circANKMY2	5	10	7.5	2	Unaffected
ANKRA2-201-3_ANKRA2-201-7	ENSG00000164331.10_6	circANKRA2	2	11	6.5	5.5	Up
ANKRD11-201-12_AC092120.1-201-2	ENSG00000167522.16_9,ENSG00000261692.1_8	circANKRD11,circAC092120.1	9	14	11.5	1.55556	Unaffected
ANKRD11-202-11_ANKRD11-202-12	ENSG00000167522.16_9	circANKRD11	35	24	29.5	0.685714	Unaffected
ANKRD11-203-10_ANKRD11-203-11	ENSG00000167522.16_9	circANKRD11	27	22	24.5	0.814815	Unaffected
ANKRD11-203-12_ANKRD11-203-13	ENSG00000167522.16_9	circANKRD11	33	42	37.5	1.27273	Unaffected
ANKRD11-204-6_ANKRD11-204-7	ENSG00000167522.16_9	circANKRD11	6	10	8	1.66667	Unaffected
ANKRD11-217-2_ANKRD11-211-3	ENSG00000167522.16_9	circANKRD11	2	7	4.5	3.5	Up
ANKRD12-201-4_ANKRD12-201-8	ENSG00000101745.17_5	circANKRD12	3	2	2.5	0.666667	Unaffected
ANKRD13C-202-5_ANKRD13C-202-10	ENSG00000118454.13_5	circANKRD13C	32	64	48	2	Unaffected
ANKRD13C-202-5_ANKRD13C-202-7	ENSG00000118454.13_5	circANKRD13C	2	7	4.5	3.5	Up
ANKRD13C-202-5_ANKRD13C-202-8	ENSG00000118454.13_5	circANKRD13C	11	9	10	0.818182	Unaffected
ANKRD13C-202-6_ANKRD13C-202-10	ENSG00000118454.13_5	circANKRD13C	7	5	6	0.714286	Unaffected
ANKRD13C-202-7_ANKRD13C-202-10	ENSG00000118454.13_5	circANKRD13C	4	6	5	1.5	Unaffected
ANKRD17-202-13_ANKRD17-202-18	ENSG00000132466.19_8	circANKRD17	4	5	4.5	1.25	Unaffected
ANKRD17-202-14_ANKRD17-202-18	ENSG00000132466.19_8	circANKRD17	3	7	5	2.33333	Up
ANKRD17-202-6_ANKRD17-202-6	ENSG00000132466.19_8	circANKRD17	2	3	2.5	1.5	Unaffected
ANKRD18B-201-2_ANKRD18B-201-6	ENSG00000230453.9_3	circANKRD18B	2	3	2.5	1.5	Unaffected
ANKRD26-202-6_ANKRD26-202-10	ENSG00000107890.16_3	circANKRD26	6	9	7.5	1.5	Unaffected
ANKRD28-203-4_ANKRD28-203-5	ENSG00000206560.11_5	circANKRD28	2	6	4	3	Up
ANKRD28-215-23_ANKRD28-215-25	ENSG00000206560.11_5	circANKRD28	4	4	4	1	Unaffected
ANKRD33B-201-2_ANKRD33B-201-2	ENSG00000164236.12_4	circANKRD33B	3	12	7.5	4	Up
ANKRD36-201-16_ANKRD36-201-22	ENSG00000135976.20_8	circANKRD36	3	15	9	5	Up
ANKRD36-201-45_ANKRD36-201-54	ENSG00000135976.20_8	circANKRD36	4	3	3.5	0.75	Unaffected
ANKRD36-201-7_ANKRD36-201-15	ENSG00000135976.20_8	circANKRD36	2	4	3	2	Unaffected
ANKRD36BP2-207-13_ANKRD36BP2-207-13	ENSG00000230006.7_6	circANKRD36BP2	8	21	14.5	2.625	Up
ANKRD42-209-3_ANKRD42-209-5	ENSG00000137494.14_6	circANKRD42	2	8	5	4	Up
ANKRD42-209-3_ANKRD42-209-8	ENSG00000137494.14_6	circANKRD42	3	11	7	3.66667	Up
ANKS1B-211-19_ANKS1B-211-22	ENSG00000185046.18_7	circANKS1B	5	3	4	0.6	Unaffected
ANO10-201-7_ANO10-201-9	ENSG00000160746.13_8	circANO10	4	3	3.5	0.75	Unaffected
ANO5-201-2_ANO5-201-9	ENSG00000171714.12_4	circANO5	20	30	25	1.5	Unaffected
ANO5-201-5_ANO5-201-9	ENSG00000171714.12_4	circANO5	3	7	5	2.33333	Up
ANO5-203-6_ANO5-203-11	ENSG00000171714.12_4	circANO5	33	53	43	1.60606	Unaffected
ANO5-203-9_ANO5-203-19	ENSG00000171714.12_4	circANO5	3	3	3	1	Unaffected
ANO6-204-2_ANO6-204-7	ENSG00000177119.16_6	circANO6	3	15	9	5	Up
ANTXR2-203-2_ANTXR2-203-5	ENSG00000163297.17_5	circANTXR2	2	2	2	1	Unaffected
ANXA2-202-11_ANXA2-202-12	ENSG00000182718.17_9	circANXA2	2	2	2	1	Unaffected
ANXA7-202-9_ANXA7-202-12	ENSG00000138279.16_7	circANXA7	24	29	26.5	1.20833	Unaffected
AOPEP-201-3_AOPEP-201-5	ENSG00000148120.16_4	circAOPEP	6	24	15	4	Up
AOPEP-201-6_AOPEP-201-7	ENSG00000148120.16_4	circAOPEP	6	8	7	1.33333	Unaffected
AOPEP-203-5_AOPEP-203-8	ENSG00000148120.16_4	circAOPEP	4	5	4.5	1.25	Unaffected
AP000766.1-201-1_AP000766.1-201-1	ENSG00000261098.1_6	circAP000766.1	5	2	3.5	0.4	Down
AP000897.2-202-4_PTPRM-202-2	ENSG00000266767.1_7,ENSG00000173482.16_6	circAP000897.2,circPTPRM	4	2	3	0.5	Unaffected
AP001273.2-201-10_AP001273.2-201-12	ENSG00000284057.1_4,ENSG00000042429.12_5	circAP001273.2,circMED17	3	10	6.5	3.33333	Up
AP001893.2-201-1_AP001893.2-201-1	ENSG00000254771.1_5	circAP001893.2	6	14	10	2.33333	Up
AP002990.1-202-14_AP002990.1-202-15	ENSG00000255508.7_8,ENSG00000149016.16_7	circAP002990.1,circTUT1	3	2	2.5	0.666667	Unaffected
AP003108.2-201-2_AP003108.2-201-3	ENSG00000256591.5_8,ENSG00000167985.7_4	circAP003108.2,circSDHAF2	21	38	29.5	1.80952	Unaffected
AP003110.1-201-4_NARS2-201-13	ENSG00000255084.1_6,ENSG00000137513.10_8	circAP003110.1,circNARS2	2	3	2.5	1.5	Unaffected
AP005262.1-210-3_AP005262.1-210-4	ENSG00000266602.2_7	circAP005262.1	2	2	2	1	Unaffected
AP005263.1-201-9_ANKRD12-201-8	ENSG00000101745.17_5	circANKRD12	12	14	13	1.16667	Unaffected
AP1G1-201-3_AP1G1-201-4	ENSG00000166747.12_7	circAP1G1	3	3	3	1	Unaffected
AP1G1-201-5_AP1G1-201-10	ENSG00000166747.12_7	circAP1G1	4	4	4	1	Unaffected
AP2A2-201-11_AP2A2-201-14	ENSG00000183020.14_8	circAP2A2	2	13	7.5	6.5	Up
AP2A2-201-15_AP2A2-201-16	ENSG00000183020.14_8	circAP2A2	10	9	9.5	0.9	Unaffected
AP2A2-217-2_AP2A2-217-4	ENSG00000183020.14_8	circAP2A2	3	7	5	2.33333	Up
AP2B1-216-6_AP2B1-216-9	ENSG00000006125.18_8	circAP2B1	3	3	3	1	Unaffected
AP3D1-201-28_AP3D1-201-29	ENSG00000065000.19_8	circAP3D1	4	4	4	1	Unaffected
AP3S2-201-3_AP3S2-201-5	ENSG00000157823.17_6,ENSG00000250021.7_9	circAP3S2,circARPIN-AP3S2	22	32	27	1.45455	Unaffected
AP4E1-207-2_AP4E1-207-7	ENSG00000081014.11_5	circAP4E1	2	3	2.5	1.5	Unaffected
AP4M1-202-4_AP4M1-202-5	ENSG00000221838.10_7	circAP4M1	2	3	2.5	1.5	Unaffected
APAF1-210-13_APAF1-210-16	ENSG00000120868.14_5	circAPAF1	3	4	3.5	1.33333	Unaffected
APBA1-201-13_APBA1-201-13	ENSG00000107282.8_7	circAPBA1	2	3	2.5	1.5	Unaffected
APBA2-212-4_APBA2-212-4	ENSG00000034053.14_8	circAPBA2	8	9	8.5	1.125	Unaffected
APBB2-201-9_APBB2-201-12	ENSG00000163697.17_7	circAPBB2	3	2	2.5	0.666667	Unaffected
APBB2-214-16_APBB2-214-17	ENSG00000163697.17_7	circAPBB2	6	2	4	0.333333	Down
APBB2-214-2_APBB2-214-6	ENSG00000163697.17_7	circAPBB2	2	4	3	2	Unaffected
APC-206-2_APC-206-6	ENSG00000134982.17_7	circAPC	2	2	2	1	Unaffected
API5-203-8_API5-203-14	ENSG00000166181.13_6	circAPI5	4	3	3.5	0.75	Unaffected
APLF-201-2_APLF-201-5	ENSG00000169621.10_6	circAPLF	3	4	3.5	1.33333	Unaffected
APLF-201-2_APLF-201-6	ENSG00000169621.10_6	circAPLF	4	6	5	1.5	Unaffected
APLF-201-2_APLF-201-7	ENSG00000169621.10_6	circAPLF	2	2	2	1	Unaffected
APLF-201-2_APLF-201-8	ENSG00000169621.10_6	circAPLF	9	17	13	1.88889	Unaffected
APLP2-226-3_APLP2-226-4	ENSG00000084234.17_6	circAPLP2	12	43	27.5	3.58333	Up
APLP2-226-3_APLP2-226-7	ENSG00000084234.17_6	circAPLP2	2	2	2	1	Unaffected
APLP2-226-9_APLP2-226-14	ENSG00000084234.17_6	circAPLP2	2	2	2	1	Unaffected
APOOL-201-6_APOOL-201-8	ENSG00000155008.14_5	circAPOOL	15	12	13.5	0.8	Unaffected
APP-203-12_APP-203-13	ENSG00000142192.21_8	circAPP	8	18	13	2.25	Up
APP-203-8_APP-203-10	ENSG00000142192.21_8	circAPP	5	11	8	2.2	Up
APPL1-209-7_APPL1-209-10	ENSG00000157500.12_6	circAPPL1	9	33	21	3.66667	Up
APPL1-209-7_APPL1-209-20	ENSG00000157500.12_6	circAPPL1	2	7	4.5	3.5	Up
AQR-201-2_AQR-201-4	ENSG00000021776.11_6	circAQR	2	3	2.5	1.5	Unaffected
AQR-201-20_AQR-201-23	ENSG00000021776.11_6	circAQR	3	6	4.5	2	Unaffected
AQR-201-23_AQR-201-27	ENSG00000021776.11_6	circAQR	3	5	4	1.66667	Unaffected
AQR-201-9_AQR-201-11	ENSG00000021776.11_6	circAQR	2	2	2	1	Unaffected
ARAP1-202-24_ARAP1-202-27	ENSG00000186635.14_6	circARAP1	2	7	4.5	3.5	Up
ARAP1-202-28_ARAP1-202-30	ENSG00000186635.14_6	circARAP1	2	5	3.5	2.5	Up
ARAP2-201-28_ARAP2-201-31	ENSG00000047365.12_6	circARAP2	3	12	7.5	4	Up
ARAP2-201-32_ARAP2-201-32	ENSG00000047365.12_6	circARAP2	8	25	16.5	3.125	Up
ARCN1-203-3_ARCN1-203-4	ENSG00000095139.14_4	circARCN1	2	10	6	5	Up
AREL1-216-6_AREL1-216-9	ENSG00000119682.17_9	circAREL1	3	3	3	1	Unaffected
ARFGAP2-202-2_ARFGAP2-202-6	ENSG00000149182.15_6	circARFGAP2	10	12	11	1.2	Unaffected
ARFGAP3-201-11_ARFGAP3-201-13	ENSG00000242247.11_6	circARFGAP3	3	3	3	1	Unaffected
ARFGEF1-201-36_ARFGEF1-201-38	ENSG00000066777.9_7	circARFGEF1	2	3	2.5	1.5	Unaffected
ARFGEF2-201-4_ARFGEF2-201-5	ENSG00000124198.9_4	circARFGEF2	4	2	3	0.5	Unaffected
ARFGEF2-201-6_ARFGEF2-201-7	ENSG00000124198.9_4	circARFGEF2	9	9	9	1	Unaffected
ARFIP1-205-2_ARFIP1-205-5	ENSG00000164144.16_7	circARFIP1	2	3	2.5	1.5	Unaffected
ARHGAP10-201-11_ARHGAP10-201-15	ENSG00000071205.12_4	circARHGAP10	4	10	7	2.5	Up
ARHGAP10-201-14_ARHGAP10-201-18	ENSG00000071205.12_4	circARHGAP10	21	28	24.5	1.33333	Unaffected
ARHGAP10-201-15_ARHGAP10-201-18	ENSG00000071205.12_4	circARHGAP10	17	42	29.5	2.47059	Up
ARHGAP10-201-16_ARHGAP10-201-18	ENSG00000071205.12_4	circARHGAP10	3	12	7.5	4	Up
ARHGAP10-201-17_ARHGAP10-201-18	ENSG00000071205.12_4	circARHGAP10	3	3	3	1	Unaffected
ARHGAP10-201-19_ARHGAP10-201-20	ENSG00000071205.12_4	circARHGAP10	5	4	4.5	0.8	Unaffected
ARHGAP10-201-5_ARHGAP10-201-10	ENSG00000071205.12_4	circARHGAP10	15	17	16	1.13333	Unaffected
ARHGAP10-201-5_ARHGAP10-201-7	ENSG00000071205.12_4	circARHGAP10	5	7	6	1.4	Unaffected
ARHGAP11B-203-9_AC091057.6-202-1	ENSG00000284906.1_4	circARHGAP11B	5	5	5	1	Unaffected
ARHGAP12-202-11_ARHGAP12-202-15	ENSG00000165322.18_8	circARHGAP12	2	2	2	1	Unaffected
ARHGAP12-202-18_ARHGAP12-202-19	ENSG00000165322.18_8	circARHGAP12	52	101	76.5	1.94231	Unaffected
ARHGAP19-SLIT1-202-11_ARHGAP19-SLIT1-202-14	ENSG00000269891.2_4,ENSG00000213390.11_8	circARHGAP19-SLIT1,circARHGAP19	2	4	3	2	Unaffected
ARHGAP23-222-2_ARHGAP23-222-6	ENSG00000275832.5_4	circARHGAP23	3	7	5	2.33333	Up
ARHGAP29-205-24_ARHGAP29-205-25	ENSG00000137962.13_5	circARHGAP29	9	14	11.5	1.55556	Unaffected
ARHGAP32-201-13_ARHGAP32-201-17	ENSG00000134909.18_5	circARHGAP32	2	3	2.5	1.5	Unaffected
ARHGAP32-201-14_ARHGAP32-201-17	ENSG00000134909.18_5	circARHGAP32	10	18	14	1.8	Unaffected
ARHGAP32-201-18_ARHGAP32-201-21	ENSG00000134909.18_5	circARHGAP32	8	8	8	1	Unaffected
ARHGAP32-201-19_ARHGAP32-201-20	ENSG00000134909.18_5	circARHGAP32	16	22	19	1.375	Unaffected
ARHGAP32-201-19_ARHGAP32-201-21	ENSG00000134909.18_5	circARHGAP32	43	40	41.5	0.930233	Unaffected
ARHGAP39-202-10_ARHGAP39-202-10	ENSG00000147799.11_4	circARHGAP39	8	4	6	0.5	Unaffected
ARHGAP5-206-3_ARHGAP5-206-6	ENSG00000100852.13_6	circARHGAP5	2	4	3	2	Unaffected
ARHGAP5-210-2_ARHGAP5-210-2	ENSG00000100852.13_6	circARHGAP5	17	32	24.5	1.88235	Unaffected
ARHGAP5-210-2_ARHGAP5-210-3	ENSG00000100852.13_6	circARHGAP5	2	5	3.5	2.5	Up
ARHGEF10L-202-2_ARHGEF10L-202-4	ENSG00000074964.17_5	circARHGEF10L	17	17	17	1	Unaffected
ARHGEF10L-202-5_ARHGEF10L-202-7	ENSG00000074964.17_5	circARHGEF10L	5	3	4	0.6	Unaffected
ARHGEF12-202-13_ARHGEF12-202-16	ENSG00000196914.9_4	circARHGEF12	3	5	4	1.66667	Unaffected
ARHGEF12-202-13_ARHGEF12-202-18	ENSG00000196914.9_4	circARHGEF12	2	2	2	1	Unaffected
ARHGEF12-202-30_ARHGEF12-202-36	ENSG00000196914.9_4	circARHGEF12	2	3	2.5	1.5	Unaffected
ARHGEF12-202-31_ARHGEF12-202-36	ENSG00000196914.9_4	circARHGEF12	7	4	5.5	0.571429	Unaffected
ARHGEF12-202-32_ARHGEF12-202-36	ENSG00000196914.9_4	circARHGEF12	12	27	19.5	2.25	Up
ARHGEF12-202-33_ARHGEF12-202-36	ENSG00000196914.9_4	circARHGEF12	5	10	7.5	2	Unaffected
ARHGEF19-201-3_ARHGEF19-201-4	ENSG00000142632.17_6	circARHGEF19	5	2	3.5	0.4	Down
ARHGEF28-201-3_ARHGEF28-201-4	ENSG00000214944.9_5	circARHGEF28	11	6	8.5	0.545455	Unaffected
ARHGEF28-201-5_ARHGEF28-201-7	ENSG00000214944.9_5	circARHGEF28	3	2	2.5	0.666667	Unaffected
ARHGEF7-202-3_ARHGEF7-202-5	ENSG00000102606.18_6	circARHGEF7	4	8	6	2	Unaffected
ARHGEF7-202-3_ARHGEF7-202-6	ENSG00000102606.18_6	circARHGEF7	2	2	2	1	Unaffected
ARHGEF7-202-5_ARHGEF7-202-6	ENSG00000102606.18_6	circARHGEF7	5	5	5	1	Unaffected
ARHGEF7-202-5_ARHGEF7-202-8	ENSG00000102606.18_6	circARHGEF7	10	8	9	0.8	Unaffected
ARHGEF9-201-7_ARHGEF9-201-8	ENSG00000131089.17_9	circARHGEF9	3	7	5	2.33333	Up
ARHGEF9-223-9_ARHGEF9-223-10	ENSG00000131089.17_9	circARHGEF9	4	5	4.5	1.25	Unaffected
ARID1B-202-3_ARID1B-202-3	ENSG00000049618.24_7	circARID1B	8	7	7.5	0.875	Unaffected
ARID1B-202-7_ARID1B-202-7	ENSG00000049618.24_7	circARID1B	3	9	6	3	Up
ARID1B-202-7_ARID1B-202-8	ENSG00000049618.24_7	circARID1B	4	3	3.5	0.75	Unaffected
ARID1B-202-8_ARID1B-202-11	ENSG00000049618.24_7	circARID1B	2	4	3	2	Unaffected
ARID1B-202-8_ARID1B-202-9	ENSG00000049618.24_7	circARID1B	2	5	3.5	2.5	Up
ARID1B-233-2_ARID1B-233-2	ENSG00000049618.24_7	circARID1B	6	16	11	2.66667	Up
ARID1B-237-5_ARID1B-237-6	ENSG00000049618.24_7	circARID1B	31	29	30	0.935484	Unaffected
ARID2-201-17_ARID2-201-20	ENSG00000189079.17_6	circARID2	3	9	6	3	Up
ARID2-201-4_ARID2-201-6	ENSG00000189079.17_6	circARID2	3	10	6.5	3.33333	Up
ARID2-201-7_ARID2-201-11	ENSG00000189079.17_6	circARID2	4	7	5.5	1.75	Unaffected
ARID4A-201-6_ARID4A-201-11	ENSG00000032219.19_5	circARID4A	5	20	12.5	4	Up
ARID4B-203-18_ARID4B-203-22	ENSG00000054267.22_7	circARID4B	3	7	5	2.33333	Up
ARIH1-201-2_ARIH1-201-11	ENSG00000166233.15_6	circARIH1	4	2	3	0.5	Unaffected
ARIH1-201-2_ARIH1-201-5	ENSG00000166233.15_6	circARIH1	20	22	21	1.1	Unaffected
ARIH1-201-2_ARIH1-201-6	ENSG00000166233.15_6	circARIH1	8	9	8.5	1.125	Unaffected
ARIH1-201-2_ARIH1-201-7	ENSG00000166233.15_6	circARIH1	3	2	2.5	0.666667	Unaffected
ARIH1-201-3_ARIH1-201-11	ENSG00000166233.15_6	circARIH1	4	9	6.5	2.25	Up
ARIH1-201-7_ARIH1-201-10	ENSG00000166233.15_6	circARIH1	6	8	7	1.33333	Unaffected
ARIH1-201-7_ARIH1-201-11	ENSG00000166233.15_6	circARIH1	8	11	9.5	1.375	Unaffected
ARIH1-209-2_ARIH1-201-3	ENSG00000166233.15_6	circARIH1	5	14	9.5	2.8	Up
ARIH2-201-12_ARIH2-201-13	ENSG00000177479.19_3	circARIH2	6	7	6.5	1.16667	Unaffected
ARIH2-201-9_ARIH2-201-13	ENSG00000177479.19_3	circARIH2	2	3	2.5	1.5	Unaffected
ARIH2-208-2_ARIH2-208-2	ENSG00000177479.19_3	circARIH2	2	4	3	2	Unaffected
ARL1-201-2_ARL1-201-5	ENSG00000120805.14_6	circARL1	7	7	7	1	Unaffected
ARL13B-205-2_ARL13B-205-3	ENSG00000169379.16_4	circARL13B	43	78	60.5	1.81395	Unaffected
ARL13B-208-2_ARL13B-209-2	ENSG00000169379.16_4	circARL13B	4	5	4.5	1.25	Unaffected
ARL3-201-2_ARL3-201-5	ENSG00000138175.9_5	circARL3	2	5	3.5	2.5	Up
ARL8B-208-2_ARL8B-208-6	ENSG00000134108.13_4	circARL8B	8	17	12.5	2.125	Up
ARL8B-208-5_ARL8B-208-6	ENSG00000134108.13_4	circARL8B	2	5	3.5	2.5	Up
ARMC1-201-5_ARMC1-201-6	ENSG00000104442.10_8	circARMC1	4	4	4	1	Unaffected
ARMC4-211-8_ARMC4-211-13	ENSG00000169126.16_6	circARMC4	4	6	5	1.5	Unaffected
ARMC4-211-8_ARMC4-211-9	ENSG00000169126.16_6	circARMC4	4	2	3	0.5	Unaffected
ARMH3-202-19_ARMH3-202-22	ENSG00000120029.13_7	circARMH3	4	5	4.5	1.25	Unaffected
ARMH3-202-19_ARMH3-202-24	ENSG00000120029.13_7	circARMH3	2	3	2.5	1.5	Unaffected
ARMH3-202-21_ARMH3-202-24	ENSG00000120029.13_7	circARMH3	3	2	2.5	0.666667	Unaffected
ARMH3-202-3_ARMH3-202-6	ENSG00000120029.13_7	circARMH3	8	4	6	0.5	Unaffected
ARMH3-202-4_ARMH3-202-6	ENSG00000120029.13_7	circARMH3	2	4	3	2	Unaffected
ARMH3-205-1_ARMH3-205-2	ENSG00000120029.13_7	circARMH3	4	14	9	3.5	Up
ARNT-202-8_ARNT-202-10	ENSG00000143437.21_6	circARNT	3	5	4	1.66667	Unaffected
ARNT2-201-2_ARNT2-201-5	ENSG00000172379.21_6	circARNT2	3	4	3.5	1.33333	Unaffected
ARNT2-201-3_ARNT2-201-5	ENSG00000172379.21_6	circARNT2	5	5	5	1	Unaffected
ARNT2-201-3_ARNT2-201-8	ENSG00000172379.21_6	circARNT2	4	2	3	0.5	Unaffected
ARNTL2-202-2_ARNTL2-206-4	ENSG00000029153.14_7	circARNTL2	3	10	6.5	3.33333	Up
ARNTL2-203-2_ARNTL2-203-3	ENSG00000029153.14_7	circARNTL2	10	16	13	1.6	Unaffected
ARNTL2-208-2_ARNTL2-208-4	ENSG00000029153.14_7	circARNTL2	31	49	40	1.58065	Unaffected
ARNTL2-208-2_ARNTL2-208-8	ENSG00000029153.14_7	circARNTL2	2	11	6.5	5.5	Up
ARPC4-TTLL3-202-4_ARPC4-TTLL3-201-6	ENSG00000250151.9_5,ENSG00000214021.16_6	circARPC4-TTLL3,circTTLL3	4	6	5	1.5	Unaffected
ARSG-201-2_ARSG-201-2	ENSG00000141337.12_6	circARSG	3	2	2.5	0.666667	Unaffected
ASAP1-201-26_AC009682.1-201-2	ENSG00000153317.15_6,ENSG00000287201.1_1	circASAP1,circAC009682.1	3	2	2.5	0.666667	Unaffected
ASAP1-201-28_ASAP1-201-29	ENSG00000153317.15_6	circASAP1	7	14	10.5	2	Unaffected
ASAP1-202-18_ASAP1-202-23	ENSG00000153317.15_6	circASAP1	7	11	9	1.57143	Unaffected
ASAP1-202-20_ASAP1-202-23	ENSG00000153317.15_6	circASAP1	2	2	2	1	Unaffected
ASAP1-202-28_ASAP1-202-29	ENSG00000153317.15_6	circASAP1	7	10	8.5	1.42857	Unaffected
ASAP1-214-18_ASAP1-214-22	ENSG00000153317.15_6	circASAP1	8	19	13.5	2.375	Up
ASAP1-216-11_ASAP1-208-2	ENSG00000153317.15_6	circASAP1	3	6	4.5	2	Unaffected
ASAP2-202-12_ASAP2-202-15	ENSG00000151693.11_6	circASAP2	3	7	5	2.33333	Up
ASAP2-202-2_ASAP2-202-3	ENSG00000151693.11_6	circASAP2	3	2	2.5	0.666667	Unaffected
ASB1-205-2_ASB1-208-1	ENSG00000065802.12_4	circASB1	2	10	6	5	Up
ASB1-206-2_ASB1-206-3	ENSG00000065802.12_4	circASB1	11	21	16	1.90909	Unaffected
ASB3-201-8_ASB3-201-9	ENSG00000115239.24_7	circASB3	3	2	2.5	0.666667	Unaffected
ASB3-203-5_ASB3-203-6	ENSG00000115239.24_7	circASB3	16	7	11.5	0.4375	Down
ASB3-203-5_ASB3-203-9	ENSG00000115239.24_7	circASB3	2	3	2.5	1.5	Unaffected
ASB3-203-7_ASB3-203-9	ENSG00000115239.24_7	circASB3	6	2	4	0.333333	Down
ASB3-204-10_ASB3-204-10	ENSG00000115239.24_7	circASB3	3	4	3.5	1.33333	Unaffected
ASB7-201-3_ASB7-201-4	ENSG00000183475.13_3	circASB7	10	11	10.5	1.1	Unaffected
ASCC1-205-6_ASCC1-205-9	ENSG00000138303.18_8	circASCC1	2	4	3	2	Unaffected
ASCC3-204-30_ASCC3-204-32	ENSG00000112249.14_8	circASCC3	10	60	35	6	Up
ASCC3-204-30_ASCC3-204-38	ENSG00000112249.14_8	circASCC3	2	5	3.5	2.5	Up
ASCC3-204-33_ASCC3-204-38	ENSG00000112249.14_8	circASCC3	5	11	8	2.2	Up
ASCC3-204-33_ASCC3-204-39	ENSG00000112249.14_8	circASCC3	5	9	7	1.8	Unaffected
ASCC3-204-35_ASCC3-204-38	ENSG00000112249.14_8	circASCC3	30	47	38.5	1.56667	Unaffected
ASCC3-204-35_ASCC3-204-39	ENSG00000112249.14_8	circASCC3	4	9	6.5	2.25	Up
ASCC3-204-39_ASCC3-204-41	ENSG00000112249.14_8	circASCC3	2	2	2	1	Unaffected
ASH1L-201-17_ASH1L-201-18	ENSG00000116539.13_7	circASH1L	2	4	3	2	Unaffected
ASH1L-201-17_ASH1L-201-22	ENSG00000116539.13_7	circASH1L	2	2	2	1	Unaffected
ASH1L-201-23_ASH1L-201-25	ENSG00000116539.13_7	circASH1L	6	3	4.5	0.5	Unaffected
ASH1L-201-24_ASH1L-201-24	ENSG00000116539.13_7	circASH1L	22	43	32.5	1.95455	Unaffected
ASH1L-201-24_ASH1L-201-25	ENSG00000116539.13_7	circASH1L	25	40	32.5	1.6	Unaffected
ASH1L-201-27_ASH1L-201-27	ENSG00000116539.13_7	circASH1L	19	30	24.5	1.57895	Unaffected
ASH2L-212-5_ASH2L-212-8	ENSG00000129691.16_5	circASH2L	10	19	14.5	1.9	Unaffected
ASH2L-212-5_ASH2L-212-9	ENSG00000129691.16_5	circASH2L	6	2	4	0.333333	Down
ASPH-203-12_ASPH-203-22	ENSG00000198363.18_6	circASPH	3	10	6.5	3.33333	Up
ASPH-203-13_ASPH-203-22	ENSG00000198363.18_6	circASPH	3	5	4	1.66667	Unaffected
ASPH-203-23_ASPH-203-24	ENSG00000198363.18_6	circASPH	90	445	267.5	4.94444	Up
ASPH-210-1_ASPH-210-3	ENSG00000198363.18_6	circASPH	2	10	6	5	Up
ASPSCR1-209-2_ASPSCR1-209-4	ENSG00000169696.16_6	circASPSCR1	6	2	4	0.333333	Down
ASXL1-203-2_ASXL1-203-5	ENSG00000171456.20_9	circASXL1	16	11	13.5	0.6875	Unaffected
ASXL1-217-2_ASXL1-217-4	ENSG00000171456.20_9	circASXL1	42	36	39	0.857143	Unaffected
ASXL1-227-2_ASXL1-227-4	ENSG00000171456.20_9	circASXL1	22	16	19	0.727273	Unaffected
ASXL2-203-9_ASXL2-203-10	ENSG00000143970.17_6	circASXL2	15	25	20	1.66667	Unaffected
ATAD1-201-3_ATAD1-201-5	ENSG00000138138.13_3	circATAD1	23	32	27.5	1.3913	Unaffected
ATAD2-202-17_ATAD2-202-19	ENSG00000156802.13_6	circATAD2	5	19	12	3.8	Up
ATAD2-202-4_ATAD2-202-6	ENSG00000156802.13_6	circATAD2	8	13	10.5	1.625	Unaffected
ATAD2-202-7_ATAD2-202-8	ENSG00000156802.13_6	circATAD2	20	37	28.5	1.85	Unaffected
ATAD2B-201-10_ATAD2B-201-13	ENSG00000119778.15_8	circATAD2B	3	4	3.5	1.33333	Unaffected
ATAD2B-201-12_ATAD2B-201-13	ENSG00000119778.15_8	circATAD2B	2	4	3	2	Unaffected
ATAD2B-201-13_ATAD2B-201-13	ENSG00000119778.15_8	circATAD2B	16	19	17.5	1.1875	Unaffected
ATAD2B-201-21_ATAD2B-201-24	ENSG00000119778.15_8	circATAD2B	2	3	2.5	1.5	Unaffected
ATAD3B-201-5_ATAD3A-201-7	ENSG00000160072.20_4,ENSG00000197785.14_7	circATAD3B,circATAD3A	3	3	3	1	Unaffected
ATAD5-201-15_ATAD5-201-18	ENSG00000176208.9_4	circATAD5	4	3	3.5	0.75	Unaffected
ATE1-201-2_ATE1-201-5	ENSG00000107669.17_9	circATE1	3	2	2.5	0.666667	Unaffected
ATE1-201-3_ATE1-201-4	ENSG00000107669.17_9	circATE1	3	2	2.5	0.666667	Unaffected
ATE1-201-3_ATE1-201-5	ENSG00000107669.17_9	circATE1	5	9	7	1.8	Unaffected
ATE1-201-5_ATE1-201-11	ENSG00000107669.17_9	circATE1	10	8	9	0.8	Unaffected
ATE1-201-7_ATE1-201-10	ENSG00000107669.17_9	circATE1	2	2	2	1	Unaffected
ATF1-201-5_ATF1-201-6	ENSG00000123268.9_6	circATF1	9	15	12	1.66667	Unaffected
ATF1-205-2_ATF1-205-4	ENSG00000123268.9_6	circATF1	6	17	11.5	2.83333	Up
ATF2-202-2_ATF2-202-4	ENSG00000115966.17_6	circATF2	4	7	5.5	1.75	Unaffected
ATF2-212-2_ATF2-212-10	ENSG00000115966.17_6	circATF2	2	5	3.5	2.5	Up
ATF3-203-2_ATF3-203-3	ENSG00000162772.17_7	circATF3	3	2	2.5	0.666667	Unaffected
ATF6-201-11_ATF6-201-14	ENSG00000118217.6_5	circATF6	2	2	2	1	Unaffected
ATF6-201-2_ATF6-201-4	ENSG00000118217.6_5	circATF6	13	24	18.5	1.84615	Unaffected
ATG2B-202-37_ATG2B-202-41	ENSG00000066739.12_5	circATG2B	10	16	13	1.6	Unaffected
ATG4B-206-5_ATG4B-206-10	ENSG00000168397.17_6	circATG4B	11	10	10.5	0.909091	Unaffected
ATG4C-201-2_ATG4C-201-6	ENSG00000125703.15_4	circATG4C	6	3	4.5	0.5	Unaffected
ATG4C-201-7_ATG4C-201-10	ENSG00000125703.15_4	circATG4C	2	4	3	2	Unaffected
ATG5-201-4_ATG5-201-6	ENSG00000057663.16_7	circATG5	4	7	5.5	1.75	Unaffected
ATG7-202-13_ATG7-202-17	ENSG00000197548.12_4	circATG7	25	20	22.5	0.8	Unaffected
ATG7-213-12_ATG7-213-15	ENSG00000197548.12_4	circATG7	3	10	6.5	3.33333	Up
ATG7-213-12_ATG7-213-16	ENSG00000197548.12_4	circATG7	19	24	21.5	1.26316	Unaffected
ATG7-213-7_ATG7-213-11	ENSG00000197548.12_4	circATG7	3	3	3	1	Unaffected
ATL2-201-12_ATL2-201-12	ENSG00000119787.14_7	circATL2	4	4	4	1	Unaffected
ATL2-201-5_ATL2-201-11	ENSG00000119787.14_7	circATL2	4	9	6.5	2.25	Up
ATL2-209-2_ATL2-209-3	ENSG00000119787.14_7	circATL2	3	6	4.5	2	Unaffected
ATL3-201-11_ATL3-201-12	ENSG00000184743.13_6	circATL3	9	12	10.5	1.33333	Unaffected
ATL3-201-9_ATL3-201-10	ENSG00000184743.13_6	circATL3	2	2	2	1	Unaffected
ATM-201-41_ATM-201-43	ENSG00000149311.18_5	circATM	3	3	3	1	Unaffected
ATM-201-41_ATM-201-56	ENSG00000149311.18_5	circATM	6	2	4	0.333333	Down
ATM-201-49_ATM-201-52	ENSG00000149311.18_5	circATM	2	2	2	1	Unaffected
ATM-212-2_ATM-212-4	ENSG00000149311.18_5	circATM	2	6	4	3	Up
ATM-212-2_ATM-212-5	ENSG00000149311.18_5	circATM	4	13	8.5	3.25	Up
ATP11B-201-22_ATP11B-201-24	ENSG00000058063.16_6	circATP11B	4	11	7.5	2.75	Up
ATP11C-203-23_ATP11C-203-28	ENSG00000101974.14_6	circATP11C	2	2	2	1	Unaffected
ATP11C-203-25_ATP11C-203-28	ENSG00000101974.14_6	circATP11C	7	6	6.5	0.857143	Unaffected
ATP13A1-202-3_ATP13A1-202-4	ENSG00000105726.17_5	circATP13A1	5	3	4	0.6	Unaffected
ATP13A3-203-22_ATP13A3-203-25	ENSG00000133657.15_7	circATP13A3	14	14	14	1	Unaffected
ATP13A3-203-28_ATP13A3-203-31	ENSG00000133657.15_7	circATP13A3	8	7	7.5	0.875	Unaffected
ATP1B3-203-3_ATP1B3-203-6	ENSG00000069849.11_6	circATP1B3	2	3	2.5	1.5	Unaffected
ATP1B3-203-3_ATP1B3-203-8	ENSG00000069849.11_6	circATP1B3	4	5	4.5	1.25	Unaffected
ATP23-205-2_ATP23-205-5	ENSG00000166896.9_7	circATP23	4	3	3.5	0.75	Unaffected
ATP23-205-3_ATP23-205-5	ENSG00000166896.9_7	circATP23	3	3	3	1	Unaffected
ATP2B1-204-19_ATP2B1-204-20	ENSG00000070961.15_5	circATP2B1	7	19	13	2.71429	Up
ATP2B1-204-20_ATP2B1-204-20	ENSG00000070961.15_5	circATP2B1	14	29	21.5	2.07143	Up
ATP2B4-203-9_ATP2B4-203-10	ENSG00000058668.14_5	circATP2B4	4	6	5	1.5	Unaffected
ATP2C1-210-2_ATP2C1-210-7	ENSG00000017260.19_8	circATP2C1	7	22	14.5	3.14286	Up
ATP5F1C-210-2_ATP5F1C-210-7	ENSG00000165629.20_5	circATP5F1C	27	51	39	1.88889	Unaffected
ATP6V0A1-203-15_ATP6V0A1-203-17	ENSG00000033627.16_5	circATP6V0A1	8	17	12.5	2.125	Up
ATP6V0A1-203-16_ATP6V0A1-203-17	ENSG00000033627.16_5	circATP6V0A1	6	17	11.5	2.83333	Up
ATP6V0A2-201-7_ATP6V0A2-201-9	ENSG00000185344.14_5	circATP6V0A2	2	9	5.5	4.5	Up
ATP6V1E1-201-3_ATP6V1E1-201-4	ENSG00000131100.13_5	circATP6V1E1	3	2	2.5	0.666667	Unaffected
ATP6V1H-202-8_ATP6V1H-202-11	ENSG00000047249.18_8	circATP6V1H	9	23	16	2.55556	Up
ATP7A-202-10_ATP7A-202-12	ENSG00000165240.20_6	circATP7A	8	8	8	1	Unaffected
ATP8A1-202-14_ATP8A1-202-18	ENSG00000124406.16_7	circATP8A1	2	6	4	3	Up
ATP8A1-202-18_ATP8A1-202-22	ENSG00000124406.16_7	circATP8A1	2	4	3	2	Unaffected
ATP9A-201-20_ATP9A-201-22	ENSG00000054793.14_7	circATP9A	23	14	18.5	0.608696	Unaffected
ATP9A-201-21_ATP9A-201-22	ENSG00000054793.14_7	circATP9A	11	17	14	1.54545	Unaffected
ATP9A-201-7_ATP9A-201-9	ENSG00000054793.14_7	circATP9A	3	4	3.5	1.33333	Unaffected
ATP9A-202-15_ATP9A-202-21	ENSG00000054793.14_7	circATP9A	5	4	4.5	0.8	Unaffected
ATP9A-202-18_ATP9A-202-21	ENSG00000054793.14_7	circATP9A	6	4	5	0.666667	Unaffected
ATP9B-202-13_ATP9B-202-15	ENSG00000166377.20_7	circATP9B	4	4	4	1	Unaffected
ATP9B-202-14_ATP9B-202-15	ENSG00000166377.20_7	circATP9B	5	10	7.5	2	Unaffected
ATP9B-202-2_ATP9B-202-8	ENSG00000166377.20_7	circATP9B	5	7	6	1.4	Unaffected
ATP9B-202-5_ATP9B-202-8	ENSG00000166377.20_7	circATP9B	4	4	4	1	Unaffected
ATP9B-202-9_ATP9B-202-11	ENSG00000166377.20_7	circATP9B	5	3	4	0.6	Unaffected
ATP9B-202-9_ATP9B-202-12	ENSG00000166377.20_7	circATP9B	6	2	4	0.333333	Down
ATP9B-206-2_ATP9B-206-5	ENSG00000166377.20_7	circATP9B	9	20	14.5	2.22222	Up
ATP9B-206-2_ATP9B-206-7	ENSG00000166377.20_7	circATP9B	15	27	21	1.8	Unaffected
ATP9B-206-3_ATP9B-206-5	ENSG00000166377.20_7	circATP9B	5	5	5	1	Unaffected
ATPAF2-201-2_ATPAF2-201-6	ENSG00000171953.16_6	circATPAF2	3	2	2.5	0.666667	Unaffected
ATPAF2-212-4_ATPAF2-212-6	ENSG00000171953.16_6	circATPAF2	4	5	4.5	1.25	Unaffected
ATR-215-8_ATR-215-10	ENSG00000175054.16_7	circATR	4	7	5.5	1.75	Unaffected
ATRNL1-201-2_ATRNL1-201-8	ENSG00000107518.18_7	circATRNL1	21	37	29	1.7619	Unaffected
ATRNL1-201-2_ATRNL1-201-9	ENSG00000107518.18_7	circATRNL1	8	12	10	1.5	Unaffected
ATRNL1-201-21_ATRNL1-201-24	ENSG00000107518.18_7	circATRNL1	4	7	5.5	1.75	Unaffected
ATRNL1-201-22_ATRNL1-201-24	ENSG00000107518.18_7	circATRNL1	20	37	28.5	1.85	Unaffected
ATRNL1-201-9_ATRNL1-201-17	ENSG00000107518.18_7	circATRNL1	3	5	4	1.66667	Unaffected
ATRNL1-209-2_ATRNL1-209-8	ENSG00000107518.18_7	circATRNL1	4	2	3	0.5	Unaffected
ATRNL1-210-3_ATRNL1-210-7	ENSG00000107518.18_7	circATRNL1	91	146	118.5	1.6044	Unaffected
ATRNL1-210-3_ATRNL1-210-9	ENSG00000107518.18_7	circATRNL1	29	27	28	0.931034	Unaffected
ATRX-201-17_ATRX-201-20	ENSG00000085224.22_7	circATRX	2	2	2	1	Unaffected
ATRX-201-2_ATRX-201-5	ENSG00000085224.22_7	circATRX	2	9	5.5	4.5	Up
ATRX-201-24_ATRX-201-25	ENSG00000085224.22_7	circATRX	8	7	7.5	0.875	Unaffected
ATRX-201-24_ATRX-201-26	ENSG00000085224.22_7	circATRX	4	5	4.5	1.25	Unaffected
ATRX-201-6_ATRX-201-7	ENSG00000085224.22_7	circATRX	6	5	5.5	0.833333	Unaffected
ATRX-201-6_ATRX-201-8	ENSG00000085224.22_7	circATRX	3	4	3.5	1.33333	Unaffected
ATRX-210-2_ATRX-210-4	ENSG00000085224.22_7	circATRX	4	9	6.5	2.25	Up
ATRX-212-4_ATRX-210-4	ENSG00000085224.22_7	circATRX	6	8	7	1.33333	Unaffected
ATRX-212-6_ATRX-210-4	ENSG00000085224.22_7	circATRX	4	5	4.5	1.25	Unaffected
ATXN1-201-6_ATXN1-201-7	ENSG00000124788.18_7	circATXN1	3	5	4	1.66667	Unaffected
ATXN10-201-2_ATXN10-201-3	ENSG00000130638.17_6	circATXN10	3	3	3	1	Unaffected
ATXN10-201-2_ATXN10-201-5	ENSG00000130638.17_6	circATXN10	61	76	68.5	1.2459	Unaffected
ATXN10-201-2_ATXN10-201-6	ENSG00000130638.17_6	circATXN10	56	94	75	1.67857	Unaffected
ATXN10-201-2_ATXN10-201-7	ENSG00000130638.17_6	circATXN10	16	13	14.5	0.8125	Unaffected
ATXN10-201-2_ATXN10-201-9	ENSG00000130638.17_6	circATXN10	41	61	51	1.4878	Unaffected
ATXN10-201-7_MIR4762-201-1	ENSG00000130638.17_6,ENSG00000264160.1	circATXN10,circMIR4762	2	2	2	1	Unaffected
ATXN10-202-2_ATXN10-202-4	ENSG00000130638.17_6	circATXN10	3	7	5	2.33333	Up
ATXN10-202-3_ATXN10-202-5	ENSG00000130638.17_6	circATXN10	8	12	10	1.5	Unaffected
ATXN10-202-3_ATXN10-202-6	ENSG00000130638.17_6	circATXN10	4	7	5.5	1.75	Unaffected
ATXN10-202-3_ATXN10-202-8	ENSG00000130638.17_6	circATXN10	11	25	18	2.27273	Up
ATXN10-202-5_ATXN10-202-8	ENSG00000130638.17_6	circATXN10	6	10	8	1.66667	Unaffected
ATXN10-202-6_ATXN10-202-8	ENSG00000130638.17_6	circATXN10	166	242	204	1.45783	Unaffected
ATXN10-203-1_ATXN10-203-2	ENSG00000130638.17_6	circATXN10	9	15	12	1.66667	Unaffected
ATXN10-210-1_ATXN10-210-4	ENSG00000130638.17_6	circATXN10	2	2	2	1	Unaffected
ATXN2-227-10_ATXN2-227-12	ENSG00000204842.18_10	circATXN2	6	5	5.5	0.833333	Unaffected
ATXN2-227-14_ATXN2-227-16	ENSG00000204842.18_10	circATXN2	4	10	7	2.5	Up
ATXN2-227-17_ATXN2-227-20	ENSG00000204842.18_10	circATXN2	3	6	4.5	2	Unaffected
ATXN2-227-22_ATXN2-227-24	ENSG00000204842.18_10	circATXN2	4	2	3	0.5	Unaffected
ATXN2-227-22_ATXN2-227-26	ENSG00000204842.18_10	circATXN2	3	4	3.5	1.33333	Unaffected
ATXN2-227-23_ATXN2-227-26	ENSG00000204842.18_10	circATXN2	144	209	176.5	1.45139	Unaffected
ATXN2-227-8_ATXN2-227-9	ENSG00000204842.18_10	circATXN2	2	3	2.5	1.5	Unaffected
ATXN3-257-9_ATXN3-257-12	ENSG00000066427.24_9	circATXN3	4	3	3.5	0.75	Unaffected
ATXN7-215-3_ATXN7-215-4	ENSG00000163635.19_5	circATXN7	169	260	214.5	1.53846	Unaffected
ATXN7-215-3_ATXN7-215-5	ENSG00000163635.19_5	circATXN7	4	3	3.5	0.75	Unaffected
AURKA-207-4_AURKA-207-6	ENSG00000087586.17_4	circAURKA	17	11	14	0.647059	Unaffected
AURKA-207-4_AURKA-207-7	ENSG00000087586.17_4	circAURKA	14	22	18	1.57143	Unaffected
AVL9-201-3_AVL9-201-8	ENSG00000105778.19_6	circAVL9	3	2	2.5	0.666667	Unaffected
AXIN1-201-10_AXIN1-201-10	ENSG00000103126.15_6	circAXIN1	44	89	66.5	2.02273	Up
AXIN1-201-7_AXIN1-201-10	ENSG00000103126.15_6	circAXIN1	10	22	16	2.2	Up
AXIN1-204-3_AXIN1-204-4	ENSG00000103126.15_6	circAXIN1	11	25	18	2.27273	Up
AXIN1-204-5_AXIN1-204-7	ENSG00000103126.15_6	circAXIN1	99	134	116.5	1.35354	Unaffected
AZIN1-201-4_AZIN1-201-7	ENSG00000155096.14_6	circAZIN1	2	3	2.5	1.5	Unaffected
AZIN1-201-8_AZIN1-201-10	ENSG00000155096.14_6	circAZIN1	2	9	5.5	4.5	Up
AZIN1-201-9_AZIN1-201-10	ENSG00000155096.14_6	circAZIN1	2	2	2	1	Unaffected
B3GALNT2-201-3_B3GALNT2-201-7	ENSG00000162885.13_5	circB3GALNT2	11	15	13	1.36364	Unaffected
B3GALNT2-201-6_B3GALNT2-201-7	ENSG00000162885.13_5	circB3GALNT2	4	5	4.5	1.25	Unaffected
B3GALNT2-202-7_B3GALNT2-202-9	ENSG00000162885.13_5	circB3GALNT2	2	4	3	2	Unaffected
B3GALNT2-202-8_B3GALNT2-202-11	ENSG00000162885.13_5	circB3GALNT2	37	83	60	2.24324	Up
B3GALNT2-202-9_B3GALNT2-202-11	ENSG00000162885.13_5	circB3GALNT2	2	4	3	2	Unaffected
B3GLCT-201-2_B3GLCT-201-4	ENSG00000187676.8_5	circB3GLCT	16	13	14.5	0.8125	Unaffected
B3GLCT-201-2_B3GLCT-201-7	ENSG00000187676.8_5	circB3GLCT	2	3	2.5	1.5	Unaffected
B3GNTL1-201-10_B3GNTL1-201-12	ENSG00000175711.8_3	circB3GNTL1	5	17	11	3.4	Up
B3GNTL1-201-3_B3GNTL1-201-12	ENSG00000175711.8_3	circB3GNTL1	2	2	2	1	Unaffected
B3GNTL1-201-8_B3GNTL1-201-12	ENSG00000175711.8_3	circB3GNTL1	2	5	3.5	2.5	Up
B4GALT5-201-3_B4GALT5-201-4	ENSG00000158470.5_5	circB4GALT5	9	14	11.5	1.55556	Unaffected
B4GALT6-202-5_B4GALT6-202-8	ENSG00000118276.11_4	circB4GALT6	4	7	5.5	1.75	Unaffected
BABAM1-202-4_BABAM1-202-5	ENSG00000105393.16_7,ENSG00000269307.1_7	circBABAM1,circAC010463.1	33	53	43	1.60606	Unaffected
BACE2-203-2_BACE2-203-7	ENSG00000182240.16_5	circBACE2	10	8	9	0.8	Unaffected
BACE2-203-3_BACE2-203-7	ENSG00000182240.16_5	circBACE2	2	8	5	4	Up
BACH1-201-2_BACH1-201-2	ENSG00000156273.16_7	circBACH1	3	7	5	2.33333	Up
BACH1-201-2_BACH1-201-4	ENSG00000156273.16_7	circBACH1	29	62	45.5	2.13793	Up
BACH1-201-3_BACH1-201-4	ENSG00000156273.16_7	circBACH1	9	18	13.5	2	Unaffected
BACH1-204-1_BACH1-208-2	ENSG00000156273.16_7	circBACH1	5	10	7.5	2	Unaffected
BACH2-201-7_BACH2-201-8	ENSG00000112182.15_7	circBACH2	2	2	2	1	Unaffected
BAG2-201-2_RAB23-201-1	ENSG00000112208.11_4,ENSG00000112210.12_6	circBAG2,circRAB23	3	15	9	5	Up
BANF1P3-201-1_CAB39-201-2	ENSG00000237758.1_4,ENSG00000135932.11_4	circBANF1P3,circCAB39	3	2	2.5	0.666667	Unaffected
BANP-201-5_BANP-201-6	ENSG00000172530.20_8	circBANP	7	4	5.5	0.571429	Unaffected
BANP-201-7_BANP-201-11	ENSG00000172530.20_8	circBANP	15	13	14	0.866667	Unaffected
BANP-201-7_BANP-201-8	ENSG00000172530.20_8	circBANP	7	2	4.5	0.285714	Down
BANP-201-8_BANP-201-11	ENSG00000172530.20_8	circBANP	104	96	100	0.923077	Unaffected
BANP-201-9_BANP-201-11	ENSG00000172530.20_8	circBANP	3	2	2.5	0.666667	Unaffected
BANP-209-2_BANP-209-4	ENSG00000172530.20_8	circBANP	56	64	60	1.14286	Unaffected
BANP-209-3_BANP-209-4	ENSG00000172530.20_8	circBANP	2	2	2	1	Unaffected
BARD1-201-3_BARD1-201-10	ENSG00000138376.11_6	circBARD1	2	5	3.5	2.5	Up
BARD1-201-3_BARD1-201-7	ENSG00000138376.11_6	circBARD1	15	17	16	1.13333	Unaffected
BARD1-201-3_BARD1-201-8	ENSG00000138376.11_6	circBARD1	5	20	12.5	4	Up
BARD1-201-5_BARD1-201-10	ENSG00000138376.11_6	circBARD1	5	6	5.5	1.2	Unaffected
BARD1-201-5_BARD1-201-8	ENSG00000138376.11_6	circBARD1	3	9	6	3	Up
BARD1-201-6_BARD1-201-10	ENSG00000138376.11_6	circBARD1	15	24	19.5	1.6	Unaffected
BARD1-201-6_BARD1-201-8	ENSG00000138376.11_6	circBARD1	33	74	53.5	2.24242	Up
BARD1-201-8_BARD1-201-10	ENSG00000138376.11_6	circBARD1	7	11	9	1.57143	Unaffected
BARD1-201-9_BARD1-201-10	ENSG00000138376.11_6	circBARD1	7	5	6	0.714286	Unaffected
BAZ1A-202-13_BAZ1A-202-16	ENSG00000198604.11_7	circBAZ1A	3	14	8.5	4.66667	Up
BAZ1A-202-16_BAZ1A-202-18	ENSG00000198604.11_7	circBAZ1A	4	3	3.5	0.75	Unaffected
BAZ1A-202-19_BAZ1A-202-21	ENSG00000198604.11_7	circBAZ1A	11	20	15.5	1.81818	Unaffected
BAZ1A-202-2_BAZ1A-202-4	ENSG00000198604.11_7	circBAZ1A	2	2	2	1	Unaffected
BAZ1A-202-24_BAZ1A-202-25	ENSG00000198604.11_7	circBAZ1A	4	8	6	2	Unaffected
BAZ1A-202-25_BAZ1A-202-25	ENSG00000198604.11_7	circBAZ1A	16	24	20	1.5	Unaffected
BAZ1A-202-3_BAZ1A-202-4	ENSG00000198604.11_7	circBAZ1A	2	3	2.5	1.5	Unaffected
BAZ1B-201-10_BAZ1B-201-13	ENSG00000009954.11_5	circBAZ1B	9	11	10	1.22222	Unaffected
BAZ1B-201-16_BAZ1B-201-18	ENSG00000009954.11_5	circBAZ1B	2	2	2	1	Unaffected
BAZ1B-201-8_BAZ1B-201-13	ENSG00000009954.11_5	circBAZ1B	10	21	15.5	2.1	Up
BAZ1B-201-9_BAZ1B-201-11	ENSG00000009954.11_5	circBAZ1B	2	3	2.5	1.5	Unaffected
BAZ1B-201-9_BAZ1B-201-13	ENSG00000009954.11_5	circBAZ1B	2	8	5	4	Up
BAZ2A-201-12_BAZ2A-201-16	ENSG00000076108.11_9	circBAZ2A	12	22	17	1.83333	Unaffected
BAZ2A-201-14_BAZ2A-201-16	ENSG00000076108.11_9	circBAZ2A	10	3	6.5	0.3	Down
BBS4-208-2_BBS4-208-6	ENSG00000140463.14_5	circBBS4	6	2	4	0.333333	Down
BBS9-222-13_BBS9-222-18	ENSG00000122507.21_8	circBBS9	5	17	11	3.4	Up
BBS9-222-15_BBS9-222-18	ENSG00000122507.21_8	circBBS9	5	12	8.5	2.4	Up
BBS9-222-16_BBS9-222-18	ENSG00000122507.21_8	circBBS9	12	14	13	1.16667	Unaffected
BBS9-222-2_BBS9-222-4	ENSG00000122507.21_8	circBBS9	11	16	13.5	1.45455	Unaffected
BBS9-222-2_BBS9-222-5	ENSG00000122507.21_8	circBBS9	54	49	51.5	0.907407	Unaffected
BBS9-223-2_BBS9-223-3	ENSG00000122507.21_8	circBBS9	2	2	2	1	Unaffected
BBS9-223-3_BBS9-223-5	ENSG00000122507.21_8	circBBS9	2	4	3	2	Unaffected
BBS9-227-14_BBS9-227-19	ENSG00000122507.21_8	circBBS9	2	5	3.5	2.5	Up
BBS9-229-2_RNA5SP229-201-1	ENSG00000122507.21_8,ENSG00000222741.1_1	circBBS9,circRNA5SP229	5	2	3.5	0.4	Down
BBX-206-4_BBX-206-5	ENSG00000114439.19_8	circBBX	15	36	25.5	2.4	Up
BBX-206-4_BBX-206-7	ENSG00000114439.19_8	circBBX	6	18	12	3	Up
BCAS3-216-2_BCAS3-216-5	ENSG00000141376.22_8	circBCAS3	14	31	22.5	2.21429	Up
BCAS3-222-10_BCAS3-222-12	ENSG00000141376.22_8	circBCAS3	3	2	2.5	0.666667	Unaffected
BCAS3-222-11_BCAS3-222-13	ENSG00000141376.22_8	circBCAS3	4	8	6	2	Unaffected
BCAS3-222-20_BCAS3-222-22	ENSG00000141376.22_8	circBCAS3	13	29	21	2.23077	Up
BCAS3-226-2_BCAS3-226-7	ENSG00000141376.22_8	circBCAS3	8	12	10	1.5	Unaffected
BCKDHB-202-2_BCKDHB-202-6	ENSG00000083123.15_4	circBCKDHB	5	3	4	0.6	Unaffected
BCL11B-201-2_BCL11B-201-2	ENSG00000127152.18_5	circBCL11B	40	66	53	1.65	Unaffected
BCL2-203-1_BCL2-203-1	ENSG00000171791.13_7	circBCL2	8	12	10	1.5	Unaffected
BCL2L11-218-3_BCL2L11-218-5	ENSG00000153094.24_6	circBCL2L11	2	2	2	1	Unaffected
BCL2L13-214-3_BCL2L13-214-5	ENSG00000099968.18_5	circBCL2L13	2	2	2	1	Unaffected
BCL7A-203-2_BCL7A-203-4	ENSG00000110987.9_3	circBCL7A	20	9	14.5	0.45	Down
BCLAF1-214-10_BCLAF1-214-12	ENSG00000029363.17_9	circBCLAF1	3	11	7	3.66667	Up
BCLAF3-203-9_BCLAF3-203-11	ENSG00000173681.16_8	circBCLAF3	2	7	4.5	3.5	Up
BCR-202-5_BCR-202-8	ENSG00000186716.21_6	circBCR	3	3	3	1	Unaffected
BFAR-210-2_BFAR-210-2	ENSG00000103429.11_4	circBFAR	12	22	17	1.83333	Unaffected
BIRC2-206-4_BIRC2-206-6	ENSG00000110330.8_7	circBIRC2	9	13	11	1.44444	Unaffected
BIRC5-208-3_BIRC5-208-4	ENSG00000089685.15_7	circBIRC5	4	2	3	0.5	Unaffected
BIRC6-201-10_BIRC6-201-10	ENSG00000115760.14_5	circBIRC6	5	12	8.5	2.4	Up
BIRC6-201-16_BIRC6-201-17	ENSG00000115760.14_5	circBIRC6	2	2	2	1	Unaffected
BIRC6-201-16_BIRC6-201-21	ENSG00000115760.14_5	circBIRC6	2	2	2	1	Unaffected
BIRC6-201-2_BIRC6-201-10	ENSG00000115760.14_5	circBIRC6	2	4	3	2	Unaffected
BIRC6-201-2_BIRC6-201-3	ENSG00000115760.14_5	circBIRC6	2	8	5	4	Up
BIRC6-201-2_BIRC6-201-6	ENSG00000115760.14_5	circBIRC6	13	25	19	1.92308	Unaffected
BIRC6-201-2_BIRC6-201-9	ENSG00000115760.14_5	circBIRC6	5	14	9.5	2.8	Up
BIRC6-201-33_BIRC6-201-35	ENSG00000115760.14_5	circBIRC6	4	9	6.5	2.25	Up
BIRC6-201-33_BIRC6-201-41	ENSG00000115760.14_5	circBIRC6	2	3	2.5	1.5	Unaffected
BIRC6-201-36_BIRC6-201-37	ENSG00000115760.14_5	circBIRC6	7	17	12	2.42857	Up
BIRC6-201-42_BIRC6-201-45	ENSG00000115760.14_5	circBIRC6	2	10	6	5	Up
BIRC6-201-52_BIRC6-201-54	ENSG00000115760.14_5	circBIRC6	2	3	2.5	1.5	Unaffected
BIRC6-201-53_BIRC6-201-54	ENSG00000115760.14_5	circBIRC6	8	11	9.5	1.375	Unaffected
BIRC6-201-7_BIRC6-201-9	ENSG00000115760.14_5	circBIRC6	2	7	4.5	3.5	Up
BIRC6-201-72_BIRC6-201-73	ENSG00000115760.14_5	circBIRC6	10	15	12.5	1.5	Unaffected
BIVM-ERCC5-204-4_BIVM-ERCC5-204-7	ENSG00000270181.3_8,ENSG00000134897.14_6,ENSG00000134899.22_7	circBIVM-ERCC5,circBIVM,circERCC5	2	3	2.5	1.5	Unaffected
BLM-201-10_BLM-201-12	ENSG00000197299.12_5	circBLM	2	3	2.5	1.5	Unaffected
BMP2K-202-2_BMP2K-202-7	ENSG00000138756.17_5	circBMP2K	7	9	8	1.28571	Unaffected
BMP6-201-3_BMP6-201-4	ENSG00000153162.9_4	circBMP6	14	26	20	1.85714	Unaffected
BMP7-202-1_BMP7-206-2	ENSG00000101144.13_5	circBMP7	2	2	2	1	Unaffected
BMPR1A-205-2_BMPR1A-205-3	ENSG00000107779.14_4	circBMPR1A	9	14	11.5	1.55556	Unaffected
BMPR1B-209-3_BMPR1B-207-1	ENSG00000138696.11_7	circBMPR1B	4	4	4	1	Unaffected
BMPR2-202-2_BMPR2-202-3	ENSG00000204217.15_6	circBMPR2	42	83	62.5	1.97619	Unaffected
BNC2-203-5_BNC2-203-6	ENSG00000173068.18_8	circBNC2	31	68	49.5	2.19355	Up
BOC-215-3_BOC-215-4	ENSG00000144857.14_8	circBOC	6	7	6.5	1.16667	Unaffected
BORCS7-ASMT-201-8_BORCS7-ASMT-201-10	ENSG00000270316.1_4,ENSG00000214435.8_5	circBORCS7-ASMT,circAS3MT	4	9	6.5	2.25	Up
BPTF-201-13_BPTF-201-15	ENSG00000171634.18_7	circBPTF	2	2	2	1	Unaffected
BPTF-201-16_BPTF-201-17	ENSG00000171634.18_7	circBPTF	4	2	3	0.5	Unaffected
BPTF-201-2_BPTF-201-2	ENSG00000171634.18_7	circBPTF	6	7	6.5	1.16667	Unaffected
BPTF-201-5_BPTF-201-7	ENSG00000171634.18_7	circBPTF	3	8	5.5	2.66667	Up
BPTF-201-5_BPTF-201-9	ENSG00000171634.18_7	circBPTF	2	2	2	1	Unaffected
BRAF-204-12_BRAF-204-16	ENSG00000157764.13_8	circBRAF	2	4	3	2	Unaffected
BRAF-204-7_BRAF-204-10	ENSG00000157764.13_8	circBRAF	3	4	3.5	1.33333	Unaffected
BRAF-204-7_BRAF-204-12	ENSG00000157764.13_8	circBRAF	3	12	7.5	4	Up
BRAF-204-7_BRAF-204-16	ENSG00000157764.13_8	circBRAF	2	7	4.5	3.5	Up
BRCA1-203-15_BRCA1-203-22	ENSG00000012048.23_8	circBRCA1	3	8	5.5	2.66667	Up
BRCA1-203-8_BRCA1-203-10	ENSG00000012048.23_8	circBRCA1	2	9	5.5	4.5	Up
BRCA2-201-4_BRCA2-201-7	ENSG00000139618.15_5	circBRCA2	4	4	4	1	Unaffected
BRD1-202-12_BRD1-202-12	ENSG00000100425.18_5	circBRD1	3	3	3	1	Unaffected
BRD1-204-2_BRD1-204-5	ENSG00000100425.18_5	circBRD1	14	11	12.5	0.785714	Unaffected
BRD1-204-6_BRD1-204-7	ENSG00000100425.18_5	circBRD1	13	12	12.5	0.923077	Unaffected
BRD1-204-8_BRD1-204-11	ENSG00000100425.18_5	circBRD1	6	11	8.5	1.83333	Unaffected
BRD4-201-19_BRD4-201-19	ENSG00000141867.17_8	circBRD4	5	8	6.5	1.6	Unaffected
BRF1-203-14_BRF1-203-16	ENSG00000185024.17_10	circBRF1	62	32	47	0.516129	Unaffected
BRF1-204-9_BRF1-204-11	ENSG00000185024.17_10	circBRF1	9	14	11.5	1.55556	Unaffected
BRF1-211-14_BRF1-211-17	ENSG00000185024.17_10	circBRF1	4	5	4.5	1.25	Unaffected
BRF2-201-2_BRF2-201-2	ENSG00000104221.13_5	circBRF2	3	3	3	1	Unaffected
BRIP1-201-11_BRIP1-201-13	ENSG00000136492.9_4	circBRIP1	3	2	2.5	0.666667	Unaffected
BRIP1-201-15_BRIP1-201-18	ENSG00000136492.9_4	circBRIP1	5	11	8	2.2	Up
BRIP1-201-15_BRIP1-201-19	ENSG00000136492.9_4	circBRIP1	2	7	4.5	3.5	Up
BRIP1-201-3_BRIP1-201-6	ENSG00000136492.9_4	circBRIP1	3	3	3	1	Unaffected
BRIP1-201-3_BRIP1-201-8	ENSG00000136492.9_4	circBRIP1	2	2	2	1	Unaffected
BRIP1-201-5_BRIP1-201-14	ENSG00000136492.9_4	circBRIP1	2	5	3.5	2.5	Up
BRIP1-201-5_BRIP1-201-8	ENSG00000136492.9_4	circBRIP1	2	3	2.5	1.5	Unaffected
BRIP1-201-6_BRIP1-201-8	ENSG00000136492.9_4	circBRIP1	14	10	12	0.714286	Unaffected
BRIP1-201-7_BRIP1-201-13	ENSG00000136492.9_4	circBRIP1	2	6	4	3	Up
BRIP1-201-7_BRIP1-201-14	ENSG00000136492.9_4	circBRIP1	2	14	8	7	Up
BRIP1-201-7_BRIP1-201-8	ENSG00000136492.9_4	circBRIP1	17	21	19	1.23529	Unaffected
BRIX1-205-2_BRIX1-205-4	ENSG00000113460.13_4	circBRIX1	5	2	3.5	0.4	Down
BRIX1-205-4_BRIX1-205-4	ENSG00000113460.13_4	circBRIX1	5	5	5	1	Unaffected
BRPF3-202-8_BRPF3-202-9	ENSG00000096070.19_6	circBRPF3	3	5	4	1.66667	Unaffected
BRWD1-201-11_BRWD1-201-13	ENSG00000185658.13_6	circBRWD1	3	5	4	1.66667	Unaffected
BRWD1-201-14_BRWD1-201-17	ENSG00000185658.13_6	circBRWD1	5	10	7.5	2	Unaffected
BRWD1-201-22_BRWD1-201-25	ENSG00000185658.13_6	circBRWD1	5	9	7	1.8	Unaffected
BRWD1-201-28_BRWD1-201-30	ENSG00000185658.13_6	circBRWD1	3	7	5	2.33333	Up
BRWD1-201-5_BRWD1-201-9	ENSG00000185658.13_6	circBRWD1	2	2	2	1	Unaffected
BRWD1-201-6_BRWD1-201-17	ENSG00000185658.13_6	circBRWD1	2	2	2	1	Unaffected
BRWD1-201-6_BRWD1-201-9	ENSG00000185658.13_6	circBRWD1	5	14	9.5	2.8	Up
BRWD3-201-20_BRWD3-201-24	ENSG00000165288.11_5	circBRWD3	6	6	6	1	Unaffected
BSDC1-206-9_BSDC1-206-9	ENSG00000160058.18_4	circBSDC1	2	2	2	1	Unaffected
BTAF1-201-21_BTAF1-201-26	ENSG00000095564.14_4	circBTAF1	6	2	4	0.333333	Down
BTAF1-201-23_BTAF1-201-26	ENSG00000095564.14_4	circBTAF1	10	19	14.5	1.9	Unaffected
BTAF1-201-24_BTAF1-201-25	ENSG00000095564.14_4	circBTAF1	6	2	4	0.333333	Down
BTAF1-201-24_BTAF1-201-26	ENSG00000095564.14_4	circBTAF1	6	17	11.5	2.83333	Up
BTAF1-201-27_BTAF1-201-28	ENSG00000095564.14_4	circBTAF1	6	8	7	1.33333	Unaffected
BTAF1-201-5_BTAF1-201-14	ENSG00000095564.14_4	circBTAF1	3	2	2.5	0.666667	Unaffected
BTBD10-201-4_BTBD10-201-7	ENSG00000148925.10_6	circBTBD10	12	45	28.5	3.75	Up
BTBD10-201-4_BTBD10-201-8	ENSG00000148925.10_6	circBTBD10	8	19	13.5	2.375	Up
BTBD10-201-5_BTBD10-201-8	ENSG00000148925.10_6	circBTBD10	2	3	2.5	1.5	Unaffected
BTBD11-204-2_BTBD11-204-3	ENSG00000151136.15_5	circBTBD11	4	2	3	0.5	Unaffected
BTBD7-202-9_BTBD7-202-10	ENSG00000011114.15_8	circBTBD7	10	15	12.5	1.5	Unaffected
BTBD8-203-2_BTBD8-203-5	ENSG00000189195.14_7	circBTBD8	2	3	2.5	1.5	Unaffected
BTBD9-206-6_BTBD9-206-10	ENSG00000183826.18_7	circBTBD9	7	19	13	2.71429	Up
BUB1-201-17_BUB1-201-20	ENSG00000169679.15_8	circBUB1	2	3	2.5	1.5	Unaffected
BUB1-201-7_BUB1-201-16	ENSG00000169679.15_8	circBUB1	3	3	3	1	Unaffected
BUB1B-202-6_BUB1B-202-8	ENSG00000156970.13_5	circBUB1B	2	5	3.5	2.5	Up
BUB1B-202-7_BUB1B-202-8	ENSG00000156970.13_5	circBUB1B	2	3	2.5	1.5	Unaffected
BUD23-202-3_BUD23-202-5	ENSG00000071462.12_7	circBUD23	16	27	21.5	1.6875	Unaffected
BZW2-204-2_BZW2-204-9	ENSG00000136261.15_4	circBZW2	2	2	2	1	Unaffected
BZW2-204-3_BZW2-204-5	ENSG00000136261.15_4	circBZW2	2	3	2.5	1.5	Unaffected
BZW2-204-4_BZW2-204-7	ENSG00000136261.15_4	circBZW2	5	11	8	2.2	Up
BZW2-204-4_BZW2-204-9	ENSG00000136261.15_4	circBZW2	2	5	3.5	2.5	Up
BZW2-204-5_BZW2-204-7	ENSG00000136261.15_4	circBZW2	3	7	5	2.33333	Up
BZW2-204-8_BZW2-204-9	ENSG00000136261.15_4	circBZW2	2	3	2.5	1.5	Unaffected
C11orf80-203-2_C11orf80-209-3	ENSG00000173715.17_6	circC11orf80	8	14	11	1.75	Unaffected
C11orf80-204-11_C11orf80-204-13	ENSG00000173715.17_6	circC11orf80	2	2	2	1	Unaffected
C11orf80-204-11_C11orf80-204-14	ENSG00000173715.17_6	circC11orf80	5	3	4	0.6	Unaffected
C11orf80-204-4_C11orf80-204-5	ENSG00000173715.17_6	circC11orf80	3	8	5.5	2.66667	Up
C11orf80-209-2_C11orf80-209-3	ENSG00000173715.17_6	circC11orf80	17	28	22.5	1.64706	Unaffected
C12orf4-201-6_C12orf4-201-8	ENSG00000047621.12_6	circC12orf4	7	4	5.5	0.571429	Unaffected
C12orf45-206-3_C12orf45-206-5	ENSG00000151131.11_7	circC12orf45	3	12	7.5	4	Up
C15orf41-208-2_C15orf41-208-5	ENSG00000186073.14_8	circC15orf41	4	5	4.5	1.25	Unaffected
C19orf44-203-5_C19orf44-203-5	ENSG00000105072.9_7	circC19orf44	4	3	3.5	0.75	Unaffected
C19orf47-208-5_C19orf47-208-7	ENSG00000160392.13_7	circC19orf47	3	5	4	1.66667	Unaffected
C1GALT1-206-2_C1GALT1-201-3	ENSG00000106392.11_5	circC1GALT1	5	3	4	0.6	Unaffected
C1orf198-201-2_C1orf198-201-2	ENSG00000119280.17_5	circC1orf198	7	30	18.5	4.28571	Up
C1orf50-201-3_AC098484.3-201-3	ENSG00000164008.16_6,ENSG00000283580.3_6	circC1orf50,circAC098484.3	13	10	11.5	0.769231	Unaffected
C21orf58-210-5_C21orf58-210-6	ENSG00000160298.18_8	circC21orf58	2	11	6.5	5.5	Up
C2CD5-201-11_C2CD5-201-15	ENSG00000111731.12_6	circC2CD5	4	26	15	6.5	Up
C2CD5-201-11_C2CD5-201-16	ENSG00000111731.12_6	circC2CD5	2	14	8	7	Up
C2CD5-201-14_C2CD5-201-16	ENSG00000111731.12_6	circC2CD5	10	31	20.5	3.1	Up
C2CD5-201-15_C2CD5-201-16	ENSG00000111731.12_6	circC2CD5	2	4	3	2	Unaffected
C2orf42-201-7_C2orf42-201-8	ENSG00000115998.7_5	circC2orf42	13	15	14	1.15385	Unaffected
C5orf66-202-2_C5orf66-202-4	ENSG00000224186.8_7	circC5orf66	5	12	8.5	2.4	Up
C7orf50-208-1_C7orf50-208-3	ENSG00000146540.15_7	circC7orf50	2	3	2.5	1.5	Unaffected
CA8-201-2_CA8-201-5	ENSG00000178538.10_5	circCA8	5	4	4.5	0.8	Unaffected
CA8-201-3_CA8-201-6	ENSG00000178538.10_5	circCA8	3	2	2.5	0.666667	Unaffected
CAAP1-201-2_CAAP1-201-5	ENSG00000120159.13_7	circCAAP1	15	33	24	2.2	Up
CAB39-201-2_CAB39-201-4	ENSG00000135932.11_4	circCAB39	10	11	10.5	1.1	Unaffected
CABLES1-202-5_CABLES1-202-7	ENSG00000134508.12_4	circCABLES1	12	18	15	1.5	Unaffected
CACNA1B-206-7_CACNA1B-206-10	ENSG00000148408.13_6	circCACNA1B	3	4	3.5	1.33333	Unaffected
CACNA1C-201-2_CACNA1C-201-3	ENSG00000151067.22_6	circCACNA1C	13	15	14	1.15385	Unaffected
CACNA2D1-202-28_CACNA2D1-202-34	ENSG00000153956.16_6	circCACNA2D1	5	3	4	0.6	Unaffected
CACNA2D1-202-30_CACNA2D1-202-33	ENSG00000153956.16_6	circCACNA2D1	4	6	5	1.5	Unaffected
CACNA2D1-202-30_CACNA2D1-202-34	ENSG00000153956.16_6	circCACNA2D1	8	26	17	3.25	Up
CACNA2D3-202-4_CACNA2D3-202-5	ENSG00000157445.15_8	circCACNA2D3	6	10	8	1.66667	Unaffected
CACTIN-203-9_CACTIN-203-9	ENSG00000105298.14_6	circCACTIN	45	72	58.5	1.6	Unaffected
CACUL1-201-5_CACUL1-201-8	ENSG00000151893.15_6	circCACUL1	5	5	5	1	Unaffected
CACUL1-201-6_CACUL1-201-8	ENSG00000151893.15_6	circCACUL1	6	2	4	0.333333	Down
CAMK1-201-8_CAMK1-201-9	ENSG00000134072.11_5	circCAMK1	2	4	3	2	Unaffected
CAMKMT-201-4_CAMKMT-201-7	ENSG00000143919.15_5	circCAMKMT	2	6	4	3	Up
CAMKMT-207-3_CAMKMT-207-7	ENSG00000143919.15_5	circCAMKMT	2	2	2	1	Unaffected
CAMLG-201-2_CAMLG-201-2	ENSG00000164615.5_4	circCAMLG	2	2	2	1	Unaffected
CAMLG-201-2_CAMLG-201-3	ENSG00000164615.5_4	circCAMLG	15	26	20.5	1.73333	Unaffected
CAMSAP1-202-11_CAMSAP1-202-12	ENSG00000130559.19_5	circCAMSAP1	10	14	12	1.4	Unaffected
CAMSAP1-202-11_CAMSAP1-202-13	ENSG00000130559.19_5	circCAMSAP1	37	38	37.5	1.02703	Unaffected
CAMSAP1-202-11_CAMSAP1-202-14	ENSG00000130559.19_5	circCAMSAP1	55	42	48.5	0.763636	Unaffected
CAMSAP1-202-11_CAMSAP1-202-16	ENSG00000130559.19_5	circCAMSAP1	16	19	17.5	1.1875	Unaffected
CAMSAP1-202-14_CAMSAP1-202-16	ENSG00000130559.19_5	circCAMSAP1	19	18	18.5	0.947368	Unaffected
CAMSAP1-202-15_CAMSAP1-202-16	ENSG00000130559.19_5	circCAMSAP1	414	503	458.5	1.21498	Unaffected
CAMSAP2-202-2_CAMSAP2-202-4	ENSG00000118200.14_6	circCAMSAP2	5	5	5	1	Unaffected
CAMTA1-205-2_CAMTA1-205-3	ENSG00000171735.19_5	circCAMTA1	7	12	9.5	1.71429	Unaffected
CAMTA1-212-2_CAMTA1-209-4	ENSG00000171735.19_5	circCAMTA1	5	5	5	1	Unaffected
CAND1-207-9_AC078983.1-201-2	ENSG00000111530.13_7,ENSG00000286563.1_1	circCAND1,circAC078983.1	14	36	25	2.57143	Up
CAND2-204-12_CAND2-204-13	ENSG00000144712.12_8	circCAND2	2	2	2	1	Unaffected
CANX-209-2_CANX-209-5	ENSG00000127022.15_8	circCANX	2	3	2.5	1.5	Unaffected
CANX-209-2_CANX-209-6	ENSG00000127022.15_8	circCANX	5	11	8	2.2	Up
CANX-209-2_CANX-209-7	ENSG00000127022.15_8	circCANX	18	43	30.5	2.38889	Up
CANX-209-4_CANX-209-6	ENSG00000127022.15_8	circCANX	10	11	10.5	1.1	Unaffected
CANX-209-4_CANX-209-7	ENSG00000127022.15_8	circCANX	2	2	2	1	Unaffected
CANX-209-5_CANX-209-7	ENSG00000127022.15_8	circCANX	4	2	3	0.5	Unaffected
CANX-209-7_CANX-209-10	ENSG00000127022.15_8	circCANX	10	16	13	1.6	Unaffected
CANX-209-7_CANX-209-8	ENSG00000127022.15_8	circCANX	6	10	8	1.66667	Unaffected
CANX-219-2_CANX-219-4	ENSG00000127022.15_8	circCANX	9	2	5.5	0.222222	Down
CAP2-201-5_CAP2-201-7	ENSG00000112186.12_4	circCAP2	3	3	3	1	Unaffected
CAPN15-201-2_CAPN15-201-3	ENSG00000103326.12_5	circCAPN15	29	54	41.5	1.86207	Unaffected
CAPRIN1-201-10_CAPRIN1-201-11	ENSG00000135387.21_5	circCAPRIN1	8	7	7.5	0.875	Unaffected
CAPRIN1-201-12_CAPRIN1-201-14	ENSG00000135387.21_5	circCAPRIN1	4	6	5	1.5	Unaffected
CAPRIN1-201-12_CAPRIN1-201-15	ENSG00000135387.21_5	circCAPRIN1	5	4	4.5	0.8	Unaffected
CAPRIN1-201-13_CAPRIN1-201-14	ENSG00000135387.21_5	circCAPRIN1	4	3	3.5	0.75	Unaffected
CAPRIN1-201-13_CAPRIN1-201-15	ENSG00000135387.21_5	circCAPRIN1	3	14	8.5	4.66667	Up
CAPRIN1-201-3_CAPRIN1-201-6	ENSG00000135387.21_5	circCAPRIN1	33	47	40	1.42424	Unaffected
CAPRIN1-201-5_CAPRIN1-201-6	ENSG00000135387.21_5	circCAPRIN1	8	9	8.5	1.125	Unaffected
CAPRIN1-201-7_CAPRIN1-201-12	ENSG00000135387.21_5	circCAPRIN1	2	10	6	5	Up
CAPRIN1-201-7_CAPRIN1-201-14	ENSG00000135387.21_5	circCAPRIN1	2	3	2.5	1.5	Unaffected
CAPRIN2-208-9_CAPRIN2-208-14	ENSG00000110888.17_7	circCAPRIN2	2	4	3	2	Unaffected
CAPZA1-206-5_CAPZA1-206-8	ENSG00000116489.13_4	circCAPZA1	9	5	7	0.555556	Unaffected
CAPZB-201-2_CAPZB-201-5	ENSG00000077549.19_7	circCAPZB	4	4	4	1	Unaffected
CARD10-201-6_CARD10-201-9	ENSG00000100065.15_7	circCARD10	14	6	10	0.428571	Down
CARHSP1-202-2_CARHSP1-202-3	ENSG00000153048.11_8	circCARHSP1	16	27	21.5	1.6875	Unaffected
CARM1-201-6_CARM1-201-8	ENSG00000142453.12_8	circCARM1	4	14	9	3.5	Up
CARNMT1-202-3_CARNMT1-202-5	ENSG00000156017.13_7	circCARNMT1	3	3	3	1	Unaffected
CARNMT1-202-3_CARNMT1-202-7	ENSG00000156017.13_7	circCARNMT1	6	10	8	1.66667	Unaffected
CARNMT1-202-6_CARNMT1-202-7	ENSG00000156017.13_7	circCARNMT1	25	56	40.5	2.24	Up
CASC4-201-3_CASC4-201-6	ENSG00000166734.20_6	circCASC4	3	2	2.5	0.666667	Unaffected
CASK-223-16_CASK-223-20	ENSG00000147044.21_9	circCASK	3	3	3	1	Unaffected
CASK-223-18_CASK-223-20	ENSG00000147044.21_9	circCASK	3	6	4.5	2	Unaffected
CASP2-201-2_CASP2-201-4	ENSG00000106144.20_4	circCASP2	2	2	2	1	Unaffected
CASP2-201-3_CASP2-201-4	ENSG00000106144.20_4	circCASP2	8	9	8.5	1.125	Unaffected
CASP8AP2-206-2_CASP8AP2-206-6	ENSG00000118412.12_6	circCASP8AP2	4	8	6	2	Unaffected
CASP8AP2-206-3_CASP8AP2-206-6	ENSG00000118412.12_6	circCASP8AP2	7	2	4.5	0.285714	Down
CASP8AP2-206-4_CASP8AP2-206-6	ENSG00000118412.12_6	circCASP8AP2	2	3	2.5	1.5	Unaffected
CAST-215-4_CAST-215-9	ENSG00000153113.23_8	circCAST	5	11	8	2.2	Up
CBFA2T2-201-4_CBFA2T2-201-5	ENSG00000078699.22_4	circCBFA2T2	8	9	8.5	1.125	Unaffected
CBFA2T2-201-4_CBFA2T2-201-7	ENSG00000078699.22_4	circCBFA2T2	2	5	3.5	2.5	Up
CBFA2T2-201-4_CBFA2T2-201-8	ENSG00000078699.22_4	circCBFA2T2	2	3	2.5	1.5	Unaffected
CBFA2T2-202-1_CBFA2T2-202-1	ENSG00000078699.22_4	circCBFA2T2	4	7	5.5	1.75	Unaffected
CBFA2T2-205-2_CBFA2T2-205-2	ENSG00000078699.22_4	circCBFA2T2	6	6	6	1	Unaffected
CBFA2T2-207-2_CBFA2T2-207-3	ENSG00000078699.22_4	circCBFA2T2	2	3	2.5	1.5	Unaffected
CBFB-211-3_CBFB-211-5	ENSG00000067955.15_6	circCBFB	8	15	11.5	1.875	Unaffected
CBFB-213-3_CBFB-213-6	ENSG00000067955.15_6	circCBFB	18	18	18	1	Unaffected
CBL-203-3_CBL-203-5	ENSG00000110395.7_6	circCBL	2	7	4.5	3.5	Up
CBL-203-4_CBL-203-5	ENSG00000110395.7_6	circCBL	5	4	4.5	0.8	Unaffected
CBLL1-204-2_CBLL1-204-6	ENSG00000105879.12_5	circCBLL1	4	4	4	1	Unaffected
CBWD1-202-6_CBWD1-202-12	ENSG00000172785.18_5	circCBWD1	3	2	2.5	0.666667	Unaffected
CBWD2-205-4_CBWD2-205-7	ENSG00000136682.15_6	circCBWD2	6	16	11	2.66667	Up
CBX3-201-2_CBX3-201-4	ENSG00000122565.19_4	circCBX3	3	2	2.5	0.666667	Unaffected
CCAR1-218-2_CCAR1-218-10	ENSG00000060339.14_8	circCCAR1	2	4	3	2	Unaffected
CCAR1-218-4_CCAR1-218-6	ENSG00000060339.14_8	circCCAR1	13	11	12	0.846154	Unaffected
CCAR1-218-4_CCAR1-218-8	ENSG00000060339.14_8	circCCAR1	2	3	2.5	1.5	Unaffected
CCAR1-218-7_CCAR1-218-8	ENSG00000060339.14_8	circCCAR1	7	6	6.5	0.857143	Unaffected
CCDC102A-201-6_CCDC102A-201-7	ENSG00000135736.6_5	circCCDC102A	6	4	5	0.666667	Unaffected
CCDC126-201-3_CCDC126-201-3	ENSG00000169193.12_5	circCCDC126	62	65	63.5	1.04839	Unaffected
CCDC126-204-3_CCDC126-204-4	ENSG00000169193.12_5	circCCDC126	6	4	5	0.666667	Unaffected
CCDC134-201-2_CCDC134-201-4	ENSG00000100147.13_3	circCCDC134	102	183	142.5	1.79412	Unaffected
CCDC134-201-2_CCDC134-201-6	ENSG00000100147.13_3	circCCDC134	44	67	55.5	1.52273	Unaffected
CCDC134-202-2_CCDC134-202-3	ENSG00000100147.13_3	circCCDC134	4	2	3	0.5	Unaffected
CCDC137-201-2_CCDC137-201-5	ENSG00000185298.13_5	circCCDC137	2	3	2.5	1.5	Unaffected
CCDC137-206-2_CCDC137-206-6	ENSG00000185298.13_5	circCCDC137	8	4	6	0.5	Unaffected
CCDC138-203-11_CCDC138-203-13	ENSG00000163006.12_7	circCCDC138	15	21	18	1.4	Unaffected
CCDC138-203-12_CCDC138-203-13	ENSG00000163006.12_7	circCCDC138	11	17	14	1.54545	Unaffected
CCDC138-203-3_CCDC138-203-5	ENSG00000163006.12_7	circCCDC138	9	9	9	1	Unaffected
CCDC138-203-4_CCDC138-203-10	ENSG00000163006.12_7	circCCDC138	6	6	6	1	Unaffected
CCDC138-203-4_CCDC138-203-13	ENSG00000163006.12_7	circCCDC138	2	6	4	3	Up
CCDC138-203-4_CCDC138-203-5	ENSG00000163006.12_7	circCCDC138	3	2	2.5	0.666667	Unaffected
CCDC138-203-4_CCDC138-203-7	ENSG00000163006.12_7	circCCDC138	10	25	17.5	2.5	Up
CCDC138-203-4_CCDC138-203-9	ENSG00000163006.12_7	circCCDC138	4	11	7.5	2.75	Up
CCDC138-204-3_CCDC138-205-4	ENSG00000163006.12_7	circCCDC138	4	9	6.5	2.25	Up
CCDC138-204-3_CCDC138-205-6	ENSG00000163006.12_7	circCCDC138	2	2	2	1	Unaffected
CCDC14-220-2_CCDC14-220-8	ENSG00000175455.15_8	circCCDC14	3	2	2.5	0.666667	Unaffected
CCDC150-204-5_CCDC150-204-9	ENSG00000144395.18_5	circCCDC150	2	2	2	1	Unaffected
CCDC18-201-11_CCDC18-201-13	ENSG00000122483.17_6	circCCDC18	3	4	3.5	1.33333	Unaffected
CCDC18-AS1-222-2_CCDC18-AS1-202-3	ENSG00000223745.8_9	circCCDC18-AS1	2	6	4	3	Up
CCDC40-203-5_CCDC40-203-7	ENSG00000141519.15_8	circCCDC40	5	15	10	3	Up
CCDC47-201-10_CCDC47-201-12	ENSG00000108588.14_8	circCCDC47	5	9	7	1.8	Unaffected
CCDC47-201-12_CCDC47-201-12	ENSG00000108588.14_8	circCCDC47	3	2	2.5	0.666667	Unaffected
CCDC50-202-2_CCDC50-202-4	ENSG00000152492.15_6	circCCDC50	11	16	13.5	1.45455	Unaffected
CCDC50-202-2_CCDC50-202-5	ENSG00000152492.15_6	circCCDC50	10	17	13.5	1.7	Unaffected
CCDC57-202-10_CCDC57-202-11	ENSG00000176155.19_8	circCCDC57	5	8	6.5	1.6	Unaffected
CCDC57-202-11_CCDC57-202-11	ENSG00000176155.19_8	circCCDC57	3	2	2.5	0.666667	Unaffected
CCDC57-202-2_CCDC57-202-3	ENSG00000176155.19_8	circCCDC57	8	9	8.5	1.125	Unaffected
CCDC57-202-8_CCDC57-202-9	ENSG00000176155.19_8	circCCDC57	4	2	3	0.5	Unaffected
CCDC57-220-2_CCDC57-220-4	ENSG00000176155.19_8	circCCDC57	6	3	4.5	0.5	Unaffected
CCDC66-203-8_CCDC66-203-10	ENSG00000180376.17_6	circCCDC66	26	51	38.5	1.96154	Unaffected
CCDC66-204-5_CCDC66-204-6	ENSG00000180376.17_6	circCCDC66	8	3	5.5	0.375	Down
CCDC66-215-2_CCDC66-219-1	ENSG00000180376.17_6	circCCDC66	3	2	2.5	0.666667	Unaffected
CCDC7-206-2_CCDC7-206-9	ENSG00000216937.13_8	circCCDC7	5	7	6	1.4	Unaffected
CCDC77-203-2_CCDC77-203-4	ENSG00000120647.10_10	circCCDC77	3	11	7	3.66667	Up
CCDC77-210-4_CCDC77-210-8	ENSG00000120647.10_10	circCCDC77	2	2	2	1	Unaffected
CCDC88C-204-21_CCDC88C-204-26	ENSG00000015133.19_5	circCCDC88C	5	2	3.5	0.4	Down
CCDC9-207-6_CCDC9-207-7	ENSG00000105321.14_5	circCCDC9	19	33	26	1.73684	Unaffected
CCDC90B-214-3_CCDC90B-214-7	ENSG00000137500.9_6	circCCDC90B	6	10	8	1.66667	Unaffected
CCDC91-203-6_CCDC91-203-10	ENSG00000123106.10_9	circCCDC91	20	32	26	1.6	Unaffected
CCDC91-203-6_CCDC91-203-8	ENSG00000123106.10_9	circCCDC91	18	46	32	2.55556	Up
CCDC91-220-2_CCDC91-220-6	ENSG00000123106.10_9	circCCDC91	16	32	24	2	Unaffected
CCDC91-220-4_CCDC91-220-9	ENSG00000123106.10_9	circCCDC91	10	11	10.5	1.1	Unaffected
CCDC93-201-14_CCDC93-201-18	ENSG00000125633.11_6	circCCDC93	2	2	2	1	Unaffected
CCNB1-204-4_CCNB1-204-5	ENSG00000134057.15_5	circCCNB1	2	3	2.5	1.5	Unaffected
CCNB1-204-6_CCNB1-204-7	ENSG00000134057.15_5	circCCNB1	145	125	135	0.862069	Unaffected
CCNB1IP1-203-4_CCNB1IP1-203-6	ENSG00000100814.18_5	circCCNB1IP1	6	4	5	0.666667	Unaffected
CCNF-201-6_CCNF-201-8	ENSG00000162063.13_7	circCCNF	14	8	11	0.571429	Unaffected
CCNF-201-6_CCNF-201-9	ENSG00000162063.13_7	circCCNF	2	3	2.5	1.5	Unaffected
CCNG1-203-4_CCNG1-205-2	ENSG00000113328.19_6	circCCNG1	2	3	2.5	1.5	Unaffected
CCNI-201-2_CCNI-201-6	ENSG00000118816.10_8	circCCNI	10	16	13	1.6	Unaffected
CCNI-201-3_CCNI-201-6	ENSG00000118816.10_8	circCCNI	3	5	4	1.66667	Unaffected
CCNI-201-4_CCNI-201-6	ENSG00000118816.10_8	circCCNI	2	3	2.5	1.5	Unaffected
CCNL2-216-1_CCNL2-216-6	ENSG00000221978.12_7	circCCNL2	2	4	3	2	Unaffected
CCNT1-201-8_CCNT1-201-8	ENSG00000129315.11_5	circCCNT1	2	2	2	1	Unaffected
CCNT2-204-3_CCNT2-204-8	ENSG00000082258.13_5	circCCNT2	2	3	2.5	1.5	Unaffected
CCNT2-AS1-201-2_CCNT2-AS1-201-3	ENSG00000224043.8_8	circCCNT2-AS1	8	9	8.5	1.125	Unaffected
CCNT2-AS1-205-2_CCNT2-AS1-201-3	ENSG00000224043.8_8	circCCNT2-AS1	5	3	4	0.6	Unaffected
CCNY-204-6_CCNY-204-9	ENSG00000108100.18_4	circCCNY	10	17	13.5	1.7	Unaffected
CCNYL1-203-3_CCNYL1-203-8	ENSG00000163249.12_7	circCCNYL1	3	2	2.5	0.666667	Unaffected
CCSER1-205-2_CCSER1-205-3	ENSG00000184305.15_5	circCCSER1	6	14	10	2.33333	Up
CCSER2-203-2_CCSER2-203-3	ENSG00000107771.17_6	circCCSER2	6	25	15.5	4.16667	Up
CCSER2-203-2_CCSER2-203-6	ENSG00000107771.17_6	circCCSER2	2	2	2	1	Unaffected
CCSER2-203-3_CCSER2-203-9	ENSG00000107771.17_6	circCCSER2	2	3	2.5	1.5	Unaffected
CCSER2-203-4_CCSER2-203-5	ENSG00000107771.17_6	circCCSER2	7	7	7	1	Unaffected
CCSER2-203-4_CCSER2-203-6	ENSG00000107771.17_6	circCCSER2	19	29	24	1.52632	Unaffected
CCSER2-203-4_CCSER2-203-9	ENSG00000107771.17_6	circCCSER2	4	4	4	1	Unaffected
CCSER2-203-6_CCSER2-203-9	ENSG00000107771.17_6	circCCSER2	18	17	17.5	0.944444	Unaffected
CCT2-201-7_CCT2-201-10	ENSG00000166226.13_4	circCCT2	54	84	69	1.55556	Unaffected
CCT2-201-7_CCT2-201-8	ENSG00000166226.13_4	circCCT2	10	14	12	1.4	Unaffected
CCT2-201-8_CCT2-201-10	ENSG00000166226.13_4	circCCT2	2	3	2.5	1.5	Unaffected
CCT3-201-5_CCT3-201-12	ENSG00000163468.15_5	circCCT3	4	3	3.5	0.75	Unaffected
CCT3-201-8_CCT3-201-12	ENSG00000163468.15_5	circCCT3	10	21	15.5	2.1	Up
CCT3-201-9_CCT3-201-12	ENSG00000163468.15_5	circCCT3	12	32	22	2.66667	Up
CCT4-201-3_CCT4-201-11	ENSG00000115484.15_5	circCCT4	4	5	4.5	1.25	Unaffected
CCT4-201-3_CCT4-201-12	ENSG00000115484.15_5	circCCT4	4	10	7	2.5	Up
CCT4-201-3_CCT4-201-4	ENSG00000115484.15_5	circCCT4	6	3	4.5	0.5	Unaffected
CCT4-201-5_CCT4-201-11	ENSG00000115484.15_5	circCCT4	11	14	12.5	1.27273	Unaffected
CCT4-201-5_CCT4-201-12	ENSG00000115484.15_5	circCCT4	10	18	14	1.8	Unaffected
CCT4-201-5_CCT4-201-7	ENSG00000115484.15_5	circCCT4	7	5	6	0.714286	Unaffected
CCT4-201-7_CCT4-201-11	ENSG00000115484.15_5	circCCT4	9	8	8.5	0.888889	Unaffected
CCT4-201-7_CCT4-201-12	ENSG00000115484.15_5	circCCT4	6	14	10	2.33333	Up
CCT6A-201-3_CCT6A-201-5	ENSG00000146731.11_4	circCCT6A	2	2	2	1	Unaffected
CCT6A-202-3_CCT6A-202-4	ENSG00000146731.11_4	circCCT6A	2	2	2	1	Unaffected
CCT6A-202-3_CCT6A-202-7	ENSG00000146731.11_4	circCCT6A	4	3	3.5	0.75	Unaffected
CCT6A-202-3_CCT6A-202-8	ENSG00000146731.11_4	circCCT6A	2	6	4	3	Up
CCZ1-201-5_CCZ1-201-8	ENSG00000122674.12_5	circCCZ1	7	18	12.5	2.57143	Up
CCZ1-201-6_CCZ1-201-8	ENSG00000122674.12_5	circCCZ1	4	2	3	0.5	Unaffected
CCZ1B-201-8_CCZ1B-201-10	ENSG00000146574.15_5	circCCZ1B	2	2	2	1	Unaffected
CCZ1B-201-8_CCZ1B-201-11	ENSG00000146574.15_5	circCCZ1B	15	16	15.5	1.06667	Unaffected
CD2AP-201-2_CD2AP-201-2	ENSG00000198087.7_5	circCD2AP	29	33	31	1.13793	Unaffected
CD2AP-201-3_CD2AP-201-5	ENSG00000198087.7_5	circCD2AP	18	40	29	2.22222	Up
CD46-208-2_CD46-208-4	ENSG00000117335.20_5	circCD46	5	3	4	0.6	Unaffected
CD46-208-2_CD46-208-6	ENSG00000117335.20_5	circCD46	2	5	3.5	2.5	Up
CD46-208-2_CD46-208-8	ENSG00000117335.20_5	circCD46	3	6	4.5	2	Unaffected
CD99L2-203-5_CD99L2-203-9	ENSG00000102181.21_7	circCD99L2	22	50	36	2.27273	Up
CDC14A-209-3_CDC14A-209-4	ENSG00000079335.20_8	circCDC14A	2	2	2	1	Unaffected
CDC14A-209-5_CDC14A-209-7	ENSG00000079335.20_8	circCDC14A	3	4	3.5	1.33333	Unaffected
CDC14B-204-2_CDC14B-204-14	ENSG00000081377.17_7	circCDC14B	7	18	12.5	2.57143	Up
CDC14B-209-10_CDC14B-209-13	ENSG00000081377.17_7	circCDC14B	10	23	16.5	2.3	Up
CDC14B-209-3_CDC14B-209-13	ENSG00000081377.17_7	circCDC14B	21	25	23	1.19048	Unaffected
CDC14B-211-3_CDC14B-207-4	ENSG00000081377.17_7	circCDC14B	4	2	3	0.5	Unaffected
CDC23-202-4_CDC23-202-7	ENSG00000094880.11_7	circCDC23	3	5	4	1.66667	Unaffected
CDC25A-202-6_CDC25A-202-9	ENSG00000164045.12_7	circCDC25A	4	18	11	4.5	Up
CDC25A-202-7_CDC25A-202-9	ENSG00000164045.12_7	circCDC25A	8	14	11	1.75	Unaffected
CDC25C-201-8_CDC25C-201-12	ENSG00000158402.20_10	circCDC25C	3	6	4.5	2	Unaffected
CDC25C-202-8_CDC25C-202-9	ENSG00000158402.20_10	circCDC25C	12	13	12.5	1.08333	Unaffected
CDC37L1-DT-202-1_CDC37L1-DT-202-1	ENSG00000273061.1_7	circCDC37L1-DT	2	2	2	1	Unaffected
CDC42-202-3_CDC42-202-7	ENSG00000070831.17_9	circCDC42	4	4	4	1	Unaffected
CDC42-206-2_CDC42-206-5	ENSG00000070831.17_9	circCDC42	86	147	116.5	1.7093	Unaffected
CDC42-210-3_CDC42-210-7	ENSG00000070831.17_9	circCDC42	26	28	27	1.07692	Unaffected
CDC42BPA-204-26_CDC42BPA-204-29	ENSG00000143776.18_9	circCDC42BPA	11	15	13	1.36364	Unaffected
CDC42BPA-204-3_CDC42BPA-204-5	ENSG00000143776.18_9	circCDC42BPA	3	5	4	1.66667	Unaffected
CDC42BPA-204-31_CDC42BPA-204-33	ENSG00000143776.18_9	circCDC42BPA	7	7	7	1	Unaffected
CDC42BPA-204-9_CDC42BPA-204-13	ENSG00000143776.18_9	circCDC42BPA	3	3	3	1	Unaffected
CDC42BPB-201-22_CDC42BPB-201-24	ENSG00000198752.11_6	circCDC42BPB	2	6	4	3	Up
CDC42BPB-201-33_CDC42BPB-201-36	ENSG00000198752.11_6	circCDC42BPB	7	8	7.5	1.14286	Unaffected
CDC42BPB-201-34_CDC42BPB-201-36	ENSG00000198752.11_6	circCDC42BPB	13	16	14.5	1.23077	Unaffected
CDC5L-201-6_CDC5L-201-8	ENSG00000096401.8_4	circCDC5L	8	16	12	2	Unaffected
CDC73-212-11_CDC73-212-14	ENSG00000134371.14_8	circCDC73	2	2	2	1	Unaffected
CDC73-212-11_CDC73-212-15	ENSG00000134371.14_8	circCDC73	4	2	3	0.5	Unaffected
CDC73-212-7_CDC73-212-10	ENSG00000134371.14_8	circCDC73	6	12	9	2	Unaffected
CDCA2-202-8_CDCA2-202-9	ENSG00000184661.14_4	circCDCA2	2	2	2	1	Unaffected
CDCA7-204-2_CDCA7-204-3	ENSG00000144354.14_5	circCDCA7	11	8	9.5	0.727273	Unaffected
CDCA7-204-6_CDCA7-204-10	ENSG00000144354.14_5	circCDCA7	2	4	3	2	Unaffected
CDH13-208-3_CDH13-208-3	ENSG00000140945.17_6	circCDH13	2	6	4	3	Up
CDH13-211-4_CDH13-213-2	ENSG00000140945.17_6	circCDH13	2	5	3.5	2.5	Up
CDK1-201-3_CDK1-201-6	ENSG00000170312.16_5	circCDK1	1	5	3	5	Up
CDK1-207-2_CDK1-207-4	ENSG00000170312.16_5	circCDK1	4	8	6	2	Up
CDK11B-203-17_CDK11A-203-17	ENSG00000248333.8_5,ENSG00000008128.23_7,ENSG00000268575.1_8	circCDK11B,circCDK11A,circAL031282.2	5	2	3.5	0.4	Down
CDK12-202-3_CDK12-202-4	ENSG00000167258.15_7	circCDK12	5	10	7.5	2	Unaffected
CDK13-202-2_CDK13-202-2	ENSG00000065883.16_6	circCDK13	25	34	29.5	1.36	Unaffected
CDK13-202-2_CDK13-202-5	ENSG00000065883.16_6	circCDK13	21	48	34.5	2.28571	Up
CDK13-202-2_CDK13-202-7	ENSG00000065883.16_6	circCDK13	3	2	2.5	0.666667	Unaffected
CDK13-202-2_CDK13-202-9	ENSG00000065883.16_6	circCDK13	2	2	2	1	Unaffected
CDK13-202-3_CDK13-202-5	ENSG00000065883.16_6	circCDK13	35	95	65	2.71429	Up
CDK13-202-3_CDK13-202-7	ENSG00000065883.16_6	circCDK13	6	6	6	1	Unaffected
CDK13-202-6_CDK13-202-9	ENSG00000065883.16_6	circCDK13	3	3	3	1	Unaffected
CDK13-222-1_CDK13-222-5	ENSG00000065883.16_6	circCDK13	4	6	5	1.5	Unaffected
CDK14-202-3_CDK14-202-5	ENSG00000058091.17_7	circCDK14	3	6	4.5	2	Unaffected
CDK14-202-4_CDK14-202-5	ENSG00000058091.17_7	circCDK14	2	10	6	5	Up
CDK14-202-7_CDK14-202-9	ENSG00000058091.17_7	circCDK14	2	2	2	1	Unaffected
CDK14-209-6_CDK14-209-6	ENSG00000058091.17_7	circCDK14	5	8	6.5	1.6	Unaffected
CDK14-209-6_CDK14-209-7	ENSG00000058091.17_7	circCDK14	11	7	9	0.636364	Unaffected
CDK17-201-13_CDK17-201-16	ENSG00000059758.8_8	circCDK17	5	8	6.5	1.6	Unaffected
CDK17-201-15_CDK17-201-16	ENSG00000059758.8_8	circCDK17	6	13	9.5	2.16667	Up
CDK17-201-8_CDK17-201-12	ENSG00000059758.8_8	circCDK17	2	4	3	2	Unaffected
CDK19-201-12_CDK19-201-13	ENSG00000155111.15_8	circCDK19	3	3	3	1	Unaffected
CDK19-203-11_CDK19-203-11	ENSG00000155111.15_8	circCDK19	3	5	4	1.66667	Unaffected
CDK19-203-9_CDK19-203-11	ENSG00000155111.15_8	circCDK19	3	13	8	4.33333	Up
CDK4-215-1_CDK4-215-3	ENSG00000135446.17_8	circCDK4	2	3	2.5	1.5	Unaffected
CDK5RAP2-203-18_CDK5RAP2-203-23	ENSG00000136861.18_5	circCDK5RAP2	4	2	3	0.5	Unaffected
CDK6-201-5_CDK6-201-6	ENSG00000105810.10_4	circCDK6	4	2	3	0.5	Unaffected
CDK7-204-6_CDK7-204-8	ENSG00000134058.12_5	circCDK7	3	2	2.5	0.666667	Unaffected
CDK8-205-2_CDK8-205-4	ENSG00000132964.12_5	circCDK8	31	59	45	1.90323	Unaffected
CDK8-205-9_CDK8-205-11	ENSG00000132964.12_5	circCDK8	2	19	10.5	9.5	Up
CDKAL1-201-3_CDKAL1-201-4	ENSG00000145996.11_5	circCDKAL1	10	11	10.5	1.1	Unaffected
CDKAL1-201-8_AL513188.1-201-4	ENSG00000145996.11_5,ENSG00000233848.1_7	circCDKAL1,circAL513188.1	2	2	2	1	Unaffected
CDKN2B-AS1-205-3_CDKN2B-AS1-214-7	ENSG00000240498.9_8	circCDKN2B-AS1	3	2	2.5	0.666667	Unaffected
CDKN2B-AS1-214-4_CDKN2B-AS1-217-4	ENSG00000240498.9_8	circCDKN2B-AS1	2	3	2.5	1.5	Unaffected
CDKN2B-AS1-214-5_CDKN2B-AS1-214-10	ENSG00000240498.9_8	circCDKN2B-AS1	3	8	5.5	2.66667	Up
CDKN2B-AS1-214-5_CDKN2B-AS1-217-4	ENSG00000240498.9_8	circCDKN2B-AS1	3	3	3	1	Unaffected
CDR2-201-2_CDR2-201-3	ENSG00000140743.8_8	circCDR2	15	21	18	1.4	Unaffected
CDX2-202-1_CDX2-202-2	ENSG00000165556.10_5	circCDX2	3	2	2.5	0.666667	Unaffected
CDYL-201-4_CDYL-201-4	ENSG00000153046.18_5	circCDYL	140	202	171	1.44286	Unaffected
CDYL-201-4_CDYL-201-6	ENSG00000153046.18_5	circCDYL	2	2	2	1	Unaffected
CDYL-201-5_CDYL-201-6	ENSG00000153046.18_5	circCDYL	8	8	8	1	Unaffected
CDYL2-207-6_CDYL2-207-6	ENSG00000166446.15_6	circCDYL2	13	18	15.5	1.38462	Unaffected
CECR2-204-3_CECR2-204-7	ENSG00000099954.18_5	circCECR2	7	3	5	0.428571	Down
CECR2-204-5_CECR2-204-7	ENSG00000099954.18_5	circCECR2	13	13	13	1	Unaffected
CECR7-202-2_CECR7-202-3	ENSG00000237438.7_4	circCECR7	6	5	5.5	0.833333	Unaffected
CELSR1-201-16_CELSR1-201-17	ENSG00000075275.17_7	circCELSR1	2	7	4.5	3.5	Up
CELSR1-201-16_CELSR1-201-18	ENSG00000075275.17_7	circCELSR1	11	10	10.5	0.909091	Unaffected
CELSR1-201-17_CELSR1-201-18	ENSG00000075275.17_7	circCELSR1	4	8	6	2	Unaffected
CELSR1-201-27_CELSR1-201-29	ENSG00000075275.17_7	circCELSR1	4	2	3	0.5	Unaffected
CELSR1-201-31_CELSR1-201-33	ENSG00000075275.17_7	circCELSR1	47	45	46	0.957447	Unaffected
CELSR1-201-32_CELSR1-201-33	ENSG00000075275.17_7	circCELSR1	5	6	5.5	1.2	Unaffected
CEMIP2-202-4_CEMIP2-202-5	ENSG00000135048.14_9	circCEMIP2	3	5	4	1.66667	Unaffected
CENPI-201-6_CENPI-201-7	ENSG00000102384.13_3	circCENPI	3	2	2.5	0.666667	Unaffected
CENPK-215-1_CENPK-215-5	ENSG00000123219.13_8	circCENPK	2	3	2.5	1.5	Unaffected
CENPK-215-3_CENPK-215-5	ENSG00000123219.13_8	circCENPK	7	8	7.5	1.14286	Unaffected
CENPK-215-3_CENPK-215-6	ENSG00000123219.13_8	circCENPK	4	2	3	0.5	Unaffected
CENPS-CORT-201-2_CENPS-CORT-205-5	ENSG00000251503.8_7	circCENPS-CORT	3	13	8	4.33333	Up
CENPS-CORT-201-4_CENPS-CORT-205-5	ENSG00000251503.8_7	circCENPS-CORT	3	4	3.5	1.33333	Unaffected
CEP112-203-12_CEP112-203-15	ENSG00000154240.17_8	circCEP112	12	27	19.5	2.25	Up
CEP112-203-16_CEP112-203-21	ENSG00000154240.17_8	circCEP112	2	2	2	1	Unaffected
CEP112-203-17_CEP112-203-19	ENSG00000154240.17_8	circCEP112	7	14	10.5	2	Unaffected
CEP112-203-17_CEP112-203-21	ENSG00000154240.17_8	circCEP112	5	6	5.5	1.2	Unaffected
CEP112-203-20_CEP112-203-23	ENSG00000154240.17_8	circCEP112	2	11	6.5	5.5	Up
CEP112-203-20_CEP112-203-26	ENSG00000154240.17_8	circCEP112	6	3	4.5	0.5	Unaffected
CEP112-203-22_CEP112-203-26	ENSG00000154240.17_8	circCEP112	3	5	4	1.66667	Unaffected
CEP112-203-24_CEP112-203-26	ENSG00000154240.17_8	circCEP112	10	27	18.5	2.7	Up
CEP112-203-7_CEP112-203-8	ENSG00000154240.17_8	circCEP112	2	2	2	1	Unaffected
CEP128-202-17_CEP128-202-19	ENSG00000100629.17_8	circCEP128	3	3	3	1	Unaffected
CEP128-202-17_CEP128-202-21	ENSG00000100629.17_8	circCEP128	7	16	11.5	2.28571	Up
CEP128-202-18_CEP128-202-21	ENSG00000100629.17_8	circCEP128	45	64	54.5	1.42222	Unaffected
CEP128-206-8_CEP128-206-10	ENSG00000100629.17_8	circCEP128	4	20	12	5	Up
CEP128-206-8_CEP128-206-11	ENSG00000100629.17_8	circCEP128	21	28	24.5	1.33333	Unaffected
CEP128-206-9_CEP128-206-11	ENSG00000100629.17_8	circCEP128	5	4	4.5	0.8	Unaffected
CEP128-212-2_CEP128-212-5	ENSG00000100629.17_8	circCEP128	14	27	20.5	1.92857	Unaffected
CEP131-202-21_CEP131-202-22	ENSG00000141577.14_8	circCEP131	2	3	2.5	1.5	Unaffected
CEP135-201-20_CEP135-201-21	ENSG00000174799.11_4	circCEP135	4	15	9.5	3.75	Up
CEP135-201-22_CEP135-201-23	ENSG00000174799.11_4	circCEP135	5	3	4	0.6	Unaffected
CEP162-204-15_CEP162-204-16	ENSG00000135315.12_6	circCEP162	6	5	5.5	0.833333	Unaffected
CEP170-202-14_CEP170-202-19	ENSG00000143702.16_7	circCEP170	4	8	6	2	Unaffected
CEP192-203-10_CEP192-203-15	ENSG00000101639.18_9	circCEP192	2	2	2	1	Unaffected
CEP192-203-12_CEP192-203-14	ENSG00000101639.18_9	circCEP192	5	8	6.5	1.6	Unaffected
CEP192-203-2_CEP192-203-11	ENSG00000101639.18_9	circCEP192	16	21	18.5	1.3125	Unaffected
CEP192-203-2_CEP192-203-9	ENSG00000101639.18_9	circCEP192	65	133	99	2.04615	Up
CEP192-203-37_CEP192-203-39	ENSG00000101639.18_9	circCEP192	3	2	2.5	0.666667	Unaffected
CEP192-203-5_CEP192-203-9	ENSG00000101639.18_9	circCEP192	2	2	2	1	Unaffected
CEP192-214-2_CEP192-214-12	ENSG00000101639.18_9	circCEP192	19	49	34	2.57895	Up
CEP192-214-2_CEP192-214-3	ENSG00000101639.18_9	circCEP192	9	14	11.5	1.55556	Unaffected
CEP192-214-2_CEP192-214-4	ENSG00000101639.18_9	circCEP192	9	23	16	2.55556	Up
CEP290-201-30_CEP290-201-31	ENSG00000198707.16_8	circCEP290	6	11	8.5	1.83333	Unaffected
CEP295-201-16_CEP295-201-18	ENSG00000166004.15_8	circCEP295	2	4	3	2	Unaffected
CEP350-202-18_CEP350-202-22	ENSG00000135837.16_7	circCEP350	3	2	2.5	0.666667	Unaffected
CEP350-202-2_CEP350-202-6	ENSG00000135837.16_7	circCEP350	7	4	5.5	0.571429	Unaffected
CEP350-202-2_CEP350-202-8	ENSG00000135837.16_7	circCEP350	4	14	9	3.5	Up
CEP350-202-26_CEP350-202-27	ENSG00000135837.16_7	circCEP350	5	7	6	1.4	Unaffected
CEP350-202-6_CEP350-202-6	ENSG00000135837.16_7	circCEP350	2	4	3	2	Unaffected
CEP57-207-3_CEP57-207-4	ENSG00000166037.11_6	circCEP57	4	13	8.5	3.25	Up
CEP57-207-3_CEP57-207-6	ENSG00000166037.11_6	circCEP57	2	6	4	3	Up
CEP57L1-214-3_CEP57L1-214-4	ENSG00000183137.14_7	circCEP57L1	3	4	3.5	1.33333	Unaffected
CEP63-217-2_CEP63-217-3	ENSG00000182923.17_7	circCEP63	2	2	2	1	Unaffected
CEP70-201-13_CEP70-201-15	ENSG00000114107.9_8	circCEP70	13	14	13.5	1.07692	Unaffected
CEP70-201-13_CEP70-201-16	ENSG00000114107.9_8	circCEP70	6	9	7.5	1.5	Unaffected
CEP70-201-8_CEP70-201-12	ENSG00000114107.9_8	circCEP70	2	3	2.5	1.5	Unaffected
CEP70-211-13_CEP70-211-16	ENSG00000114107.9_8	circCEP70	4	3	3.5	0.75	Unaffected
CEP72-201-2_CEP72-201-11	ENSG00000112877.8_4	circCEP72	3	5	4	1.66667	Unaffected
CEP72-201-2_CEP72-201-3	ENSG00000112877.8_4	circCEP72	456	437	446.5	0.958333	Unaffected
CEP72-201-2_CEP72-201-4	ENSG00000112877.8_4	circCEP72	25	20	22.5	0.8	Unaffected
CEP72-201-2_CEP72-201-5	ENSG00000112877.8_4	circCEP72	3	6	4.5	2	Unaffected
CEP72-201-2_CEP72-202-1	ENSG00000112877.8_4	circCEP72	2	2	2	1	Unaffected
CEP78-205-11_CEP78-205-13	ENSG00000148019.14_7	circCEP78	3	13	8	4.33333	Up
CEP85-208-3_CEP85-208-3	ENSG00000130695.15_5	circCEP85	4	7	5.5	1.75	Unaffected
CEP85-208-3_CEP85-208-6	ENSG00000130695.15_5	circCEP85	4	2	3	0.5	Unaffected
CEP85-208-4_CEP85-208-6	ENSG00000130695.15_5	circCEP85	33	31	32	0.939394	Unaffected
CEP85-208-7_CEP85-208-8	ENSG00000130695.15_5	circCEP85	12	6	9	0.5	Unaffected
CEP89-201-6_CEP89-201-7	ENSG00000121289.18_7	circCEP89	5	11	8	2.2	Up
CEP95-203-6_CEP95-203-10	ENSG00000258890.7_8	circCEP95	4	14	9	3.5	Up
CEP95-203-6_CEP95-203-12	ENSG00000258890.7_8	circCEP95	3	3	3	1	Unaffected
CEP95-203-6_CEP95-203-8	ENSG00000258890.7_8	circCEP95	4	6	5	1.5	Unaffected
CEPT1-209-2_CEPT1-209-4	ENSG00000134255.14_4	circCEPT1	3	11	7	3.66667	Up
CEPT1-209-2_CEPT1-209-5	ENSG00000134255.14_4	circCEPT1	4	12	8	3	Up
CERS6-201-2_CERS6-201-3	ENSG00000172292.14_4	circCERS6	4	5	4.5	1.25	Unaffected
CERS6-201-3_CERS6-201-3	ENSG00000172292.14_4	circCERS6	3	4	3.5	1.33333	Unaffected
CERS6-201-5_CERS6-201-8	ENSG00000172292.14_4	circCERS6	22	35	28.5	1.59091	Unaffected
CES2-202-2_CES2-202-3	ENSG00000172831.14_7	circCES2	3	13	8	4.33333	Up
CFAP46-202-48_CFAP46-202-50	ENSG00000171811.14_9	circCFAP46	4	5	4.5	1.25	Unaffected
CGNL1-201-5_CGNL1-201-8	ENSG00000128849.10_3	circCGNL1	4	8	6	2	Unaffected
CHAF1A-201-11_CHAF1A-201-12	ENSG00000167670.16_4	circCHAF1A	32	33	32.5	1.03125	Unaffected
CHAF1A-201-2_CHAF1A-201-3	ENSG00000167670.16_4	circCHAF1A	14	22	18	1.57143	Unaffected
CHAF1A-201-3_CHAF1A-201-3	ENSG00000167670.16_4	circCHAF1A	4	8	6	2	Unaffected
CHAF1B-201-3_CHAF1B-201-7	ENSG00000159259.8_5	circCHAF1B	2	5	3.5	2.5	Up
CHAF1B-201-8_CHAF1B-201-11	ENSG00000159259.8_5	circCHAF1B	37	62	49.5	1.67568	Unaffected
CHCHD6-202-2_CHCHD6-202-4	ENSG00000159685.11_6	circCHCHD6	33	22	27.5	0.666667	Unaffected
CHD1-212-14_CHD1-212-16	ENSG00000153922.10_5	circCHD1	17	46	31.5	2.70588	Up
CHD2-208-14_CHD2-208-16	ENSG00000173575.22_7	circCHD2	2	2	2	1	Unaffected
CHD2-208-29_CHD2-208-31	ENSG00000173575.22_7	circCHD2	5	10	7.5	2	Unaffected
CHD2-208-34_CHD2-208-37	ENSG00000173575.22_7	circCHD2	2	2	2	1	Unaffected
CHD6-203-33_CHD6-203-34	ENSG00000124177.15_6	circCHD6	21	11	16	0.52381	Unaffected
CHD6-203-33_CHD6-203-35	ENSG00000124177.15_6	circCHD6	2	3	2.5	1.5	Unaffected
CHD6-203-33_CHD6-203-36	ENSG00000124177.15_6	circCHD6	2	3	2.5	1.5	Unaffected
CHD6-203-35_CHD6-203-36	ENSG00000124177.15_6	circCHD6	22	22	22	1	Unaffected
CHD7-201-4_CHD7-201-6	ENSG00000171316.12_5	circCHD7	36	41	38.5	1.13889	Unaffected
CHD7-201-4_CHD7-201-7	ENSG00000171316.12_5	circCHD7	2	5	3.5	2.5	Up
CHD8-202-19_CHD8-202-22	ENSG00000100888.14_8	circCHD8	3	10	6.5	3.33333	Up
CHD8-202-32_CHD8-202-36	ENSG00000100888.14_8	circCHD8	2	4	3	2	Unaffected
CHEK2-207-14_CHEK2-207-14	ENSG00000183765.22_8	circCHEK2	4	5	4.5	1.25	Unaffected
CHEK2-207-8_CHEK2-207-14	ENSG00000183765.22_8	circCHEK2	2	2	2	1	Unaffected
CHEK2-207-9_CHEK2-207-13	ENSG00000183765.22_8	circCHEK2	4	2	3	0.5	Unaffected
CHEK2-214-3_CHEK2-214-5	ENSG00000183765.22_8	circCHEK2	6	6	6	1	Unaffected
CHEK2-214-3_CHEK2-214-6	ENSG00000183765.22_8	circCHEK2	4	3	3.5	0.75	Unaffected
CHFR-201-12_CHFR-201-14	ENSG00000072609.17_6	circCHFR	2	2	2	1	Unaffected
CHFR-201-14_CHFR-201-17	ENSG00000072609.17_6	circCHFR	2	3	2.5	1.5	Unaffected
CHFR-201-3_CHFR-201-6	ENSG00000072609.17_6	circCHFR	5	3	4	0.6	Unaffected
CHFR-201-7_CHFR-201-8	ENSG00000072609.17_6	circCHFR	2	2	2	1	Unaffected
CHIC1-202-2_CHIC1-202-3	ENSG00000204116.11_7	circCHIC1	21	29	25	1.38095	Unaffected
CHM-201-12_CHM-201-14	ENSG00000188419.14_5	circCHM	6	10	8	1.66667	Unaffected
CHMP5-201-5_CHMP5-201-7	ENSG00000086065.14_4	circCHMP5	14	15	14.5	1.07143	Unaffected
CHN1-205-9_CHN1-205-12	ENSG00000128656.15_6	circCHN1	10	13	11.5	1.3	Unaffected
CHN1-239-3_CHN1-239-4	ENSG00000128656.15_6	circCHN1	10	6	8	0.6	Unaffected
CHRNA5-201-6_CHRNA3-201-2	ENSG00000169684.13_6,ENSG00000080644.16_8	circCHRNA5,circCHRNA3	5	12	8.5	2.4	Up
CHRNA5-204-2_CHRNA5-204-2	ENSG00000169684.13_6	circCHRNA5	25	21	23	0.84	Unaffected
CHST12-202-1_CHST12-202-2	ENSG00000136213.10_7	circCHST12	4	15	9.5	3.75	Up
CHST12-202-2_CHST12-202-2	ENSG00000136213.10_7	circCHST12	4	5	4.5	1.25	Unaffected
CHST15-201-3_CHST15-201-7	ENSG00000182022.18_8	circCHST15	3	3	3	1	Unaffected
CHST15-201-4_CHST15-201-6	ENSG00000182022.18_8	circCHST15	2	6	4	3	Up
CHST15-201-4_CHST15-201-7	ENSG00000182022.18_8	circCHST15	15	12	13.5	0.8	Unaffected
CHSY1-201-2_CHSY1-201-2	ENSG00000131873.7_6	circCHSY1	60	85	72.5	1.41667	Unaffected
CIAO3-213-5_CIAO3-213-5	ENSG00000103245.14_8	circCIAO3	27	31	29	1.14815	Unaffected
CIZ1-229-5_CIZ1-229-14	ENSG00000148337.21_8	circCIZ1	2	5	3.5	2.5	Up
CKAP5-210-19_CKAP5-210-29	ENSG00000175216.15_8	circCKAP5	3	2	2.5	0.666667	Unaffected
CKAP5-210-27_CKAP5-210-29	ENSG00000175216.15_8	circCKAP5	14	20	17	1.42857	Unaffected
CKAP5-210-27_CKAP5-210-31	ENSG00000175216.15_8	circCKAP5	3	5	4	1.66667	Unaffected
CKAP5-210-29_CKAP5-210-31	ENSG00000175216.15_8	circCKAP5	3	4	3.5	1.33333	Unaffected
CKAP5-210-32_CKAP5-210-35	ENSG00000175216.15_8	circCKAP5	3	4	3.5	1.33333	Unaffected
CKAP5-210-37_CKAP5-210-39	ENSG00000175216.15_8	circCKAP5	2	3	2.5	1.5	Unaffected
CKAP5-210-37_CKAP5-210-43	ENSG00000175216.15_8	circCKAP5	3	10	6.5	3.33333	Up
CKAP5-210-41_CKAP5-210-43	ENSG00000175216.15_8	circCKAP5	4	4	4	1	Unaffected
CKS2-201-2_CKS2-201-2	ENSG00000123975.5_4	circCKS2	3	5	4	1.66667	Unaffected
CLASP1-215-38_CLASP1-215-38	ENSG00000074054.18_8	circCLASP1	64	64	64	1	Unaffected
CLASP1-216-33_CLASP1-216-37	ENSG00000074054.18_8	circCLASP1	2	4	3	2	Unaffected
CLASP1-216-33_CLASP1-216-38	ENSG00000074054.18_8	circCLASP1	18	26	22	1.44444	Unaffected
CLASP1-216-34_CLASP1-216-38	ENSG00000074054.18_8	circCLASP1	2	4	3	2	Unaffected
CLASP2-204-27_CLASP2-204-31	ENSG00000163539.17_6	circCLASP2	2	2	2	1	Unaffected
CLASP2-204-28_CLASP2-204-31	ENSG00000163539.17_6	circCLASP2	3	4	3.5	1.33333	Unaffected
CLASP2-209-14_CLASP2-209-18	ENSG00000163539.17_6	circCLASP2	3	2	2.5	0.666667	Unaffected
CLASP2-209-28_CLASP2-209-31	ENSG00000163539.17_6	circCLASP2	5	8	6.5	1.6	Unaffected
CLASP2-209-34_CLASP2-209-37	ENSG00000163539.17_6	circCLASP2	3	9	6	3	Up
CLASP2-209-34_CLASP2-209-38	ENSG00000163539.17_6	circCLASP2	26	41	33.5	1.57692	Unaffected
CLCC1-203-7_CLCC1-203-8	ENSG00000121940.15_4	circCLCC1	2	6	4	3	Up
CLEC16A-203-11_CLEC16A-203-13	ENSG00000038532.16_8	circCLEC16A	4	6	5	1.5	Unaffected
CLEC16A-203-12_CLEC16A-203-13	ENSG00000038532.16_8	circCLEC16A	6	6	6	1	Unaffected
CLEC16A-203-12_CLEC16A-203-18	ENSG00000038532.16_8	circCLEC16A	6	19	12.5	3.16667	Up
CLEC16A-203-12_CLEC16A-203-19	ENSG00000038532.16_8	circCLEC16A	55	44	49.5	0.8	Unaffected
CLEC16A-203-20_CLEC16A-203-21	ENSG00000038532.16_8	circCLEC16A	4	4	4	1	Unaffected
CLEC16A-203-20_CLEC16A-203-22	ENSG00000038532.16_8	circCLEC16A	10	5	7.5	0.5	Unaffected
CLEC16A-203-4_CLEC16A-203-10	ENSG00000038532.16_8	circCLEC16A	9	10	9.5	1.11111	Unaffected
CLEC16A-212-7_CLEC16A-210-3	ENSG00000038532.16_8	circCLEC16A	2	6	4	3	Up
CLIP1-201-16_CLIP1-201-16	ENSG00000130779.20_8	circCLIP1	2	10	6	5	Up
CLIP1-203-22_CLIP1-203-23	ENSG00000130779.20_8	circCLIP1	8	9	8.5	1.125	Unaffected
CLIP2-201-3_CLIP2-201-3	ENSG00000106665.16_9	circCLIP2	9	15	12	1.66667	Unaffected
CLIP2-201-5_CLIP2-201-6	ENSG00000106665.16_9	circCLIP2	5	9	7	1.8	Unaffected
CLK1-201-5_CLK1-201-6	ENSG00000013441.16_6	circCLK1	6	4	5	0.666667	Unaffected
CLK1-201-5_CLK1-201-8	ENSG00000013441.16_6	circCLK1	3	2	2.5	0.666667	Unaffected
CLK2-202-6_CLK2-202-7	ENSG00000176444.19_5	circCLK2	3	2	2.5	0.666667	Unaffected
CLNS1A-204-2_CLNS1A-204-4	ENSG00000074201.9_7	circCLNS1A	3	2	2.5	0.666667	Unaffected
CLNS1A-204-2_CLNS1A-204-5	ENSG00000074201.9_7	circCLNS1A	18	45	31.5	2.5	Up
CLNS1A-204-2_CLNS1A-204-6	ENSG00000074201.9_7	circCLNS1A	14	34	24	2.42857	Up
CLNS1A-204-3_CLNS1A-204-5	ENSG00000074201.9_7	circCLNS1A	12	13	12.5	1.08333	Unaffected
CLNS1A-204-3_CLNS1A-204-6	ENSG00000074201.9_7	circCLNS1A	3	6	4.5	2	Unaffected
CLNS1A-204-4_CLNS1A-204-5	ENSG00000074201.9_7	circCLNS1A	7	5	6	0.714286	Unaffected
CLNS1A-204-4_CLNS1A-204-6	ENSG00000074201.9_7	circCLNS1A	22	39	30.5	1.77273	Unaffected
CLOCK-211-17_CLOCK-211-22	ENSG00000134852.15_6	circCLOCK	6	3	4.5	0.5	Unaffected
CLPX-201-12_CLPX-201-13	ENSG00000166855.9_5	circCLPX	8	7	7.5	0.875	Unaffected
CLPX-201-3_CLPX-201-4	ENSG00000166855.9_5	circCLPX	5	4	4.5	0.8	Unaffected
CLSPN-201-12_CLSPN-201-13	ENSG00000092853.14_6	circCLSPN	15	17	16	1.13333	Unaffected
CLSPN-201-8_CLSPN-201-11	ENSG00000092853.14_6	circCLSPN	2	4	3	2	Unaffected
CLSTN1-202-10_CLSTN1-202-10	ENSG00000171603.18_5	circCLSTN1	4	7	5.5	1.75	Unaffected
CLUAP1-204-5_CLUAP1-202-11	ENSG00000103351.13_8	circCLUAP1	4	4	4	1	Unaffected
CLUAP1-205-2_CLUAP1-205-4	ENSG00000103351.13_8	circCLUAP1	5	10	7.5	2	Unaffected
CLUAP1-206-2_CLUAP1-206-5	ENSG00000103351.13_8	circCLUAP1	3	3	3	1	Unaffected
CMAS-201-2_CMAS-201-7	ENSG00000111726.13_4	circCMAS	2	2	2	1	Unaffected
CMC1-203-2_CMC1-203-3	ENSG00000187118.14_6	circCMC1	12	19	15.5	1.58333	Unaffected
CMPK1-203-2_CMPK1-203-3	ENSG00000162368.13_3	circCMPK1	4	4	4	1	Unaffected
CMPK1-203-2_CMPK1-203-5	ENSG00000162368.13_3	circCMPK1	9	18	13.5	2	Unaffected
CMTM3-202-3_CMTM3-202-5	ENSG00000140931.20_6	circCMTM3	2	4	3	2	Unaffected
CMTM4-201-2_CMTM4-201-4	ENSG00000183723.12_5	circCMTM4	7	14	10.5	2	Unaffected
CMTM4-203-2_CMTM4-204-3	ENSG00000183723.12_5	circCMTM4	4	5	4.5	1.25	Unaffected
CMTM7-202-2_CMTM7-202-2	ENSG00000153551.14_5	circCMTM7	3	9	6	3	Up
CMTM8-201-2_CMTM8-201-4	ENSG00000170293.9_5	circCMTM8	2	3	2.5	1.5	Unaffected
CMTR1-201-9_CMTR1-201-13	ENSG00000137200.13_4	circCMTR1	3	3	3	1	Unaffected
CMTR1-202-7_CMTR1-202-8	ENSG00000137200.13_4	circCMTR1	2	4	3	2	Unaffected
CNIH3-214-4_CNIH3-214-5	ENSG00000143786.8_5	circCNIH3	5	8	6.5	1.6	Unaffected
CNIH4-205-3_CNIH4-205-4	ENSG00000143771.12_5	circCNIH4	3	2	2.5	0.666667	Unaffected
CNN2-201-2_CNN2-201-4	ENSG00000064666.15_7	circCNN2	3	2	2.5	0.666667	Unaffected
CNOT10-201-11_CNOT10-201-13	ENSG00000182973.18_5	circCNOT10	5	7	6	1.4	Unaffected
CNOT10-202-11_CNOT10-202-12	ENSG00000182973.18_5	circCNOT10	7	4	5.5	0.571429	Unaffected
CNOT2-201-2_CNOT2-201-3	ENSG00000111596.13_7	circCNOT2	35	95	65	2.71429	Up
CNOT2-201-2_CNOT2-201-4	ENSG00000111596.13_7	circCNOT2	2	4	3	2	Unaffected
CNOT2-239-4_CNOT2-239-5	ENSG00000111596.13_7	circCNOT2	7	6	6.5	0.857143	Unaffected
CNOT6-201-2_CNOT6-201-4	ENSG00000113300.13_5	circCNOT6	6	4	5	0.666667	Unaffected
CNOT6-201-3_CNOT6-201-4	ENSG00000113300.13_5	circCNOT6	9	6	7.5	0.666667	Unaffected
CNOT6L-209-9_CNOT6L-209-11	ENSG00000138767.13_6	circCNOT6L	3	3	3	1	Unaffected
CNPY1-202-2_CNPY1-202-4	ENSG00000146910.12_6,ENSG00000283128.2_8	circCNPY1,circAC009403.2	2	3	2.5	1.5	Unaffected
CNST-204-2_CNST-204-2	ENSG00000162852.14_5	circCNST	3	5	4	1.66667	Unaffected
CNTLN-201-3_CNTLN-201-5	ENSG00000044459.15_5	circCNTLN	4	14	9	3.5	Up
CNTLN-202-7_CNTLN-202-12	ENSG00000044459.15_5	circCNTLN	4	11	7.5	2.75	Up
CNTLN-202-8_CNTLN-202-12	ENSG00000044459.15_5	circCNTLN	6	16	11	2.66667	Up
CNTLN-202-9_CNTLN-202-12	ENSG00000044459.15_5	circCNTLN	5	10	7.5	2	Unaffected
CNTRL-207-33_CNTRL-207-34	ENSG00000119397.16_4	circCNTRL	2	2	2	1	Unaffected
CNTROB-201-13_CNTROB-201-13	ENSG00000170037.14_7	circCNTROB	12	22	17	1.83333	Unaffected
COA1-204-2_COA1-204-3	ENSG00000106603.19_7	circCOA1	130	193	161.5	1.48462	Unaffected
COA8-204-3_COA8-204-4	ENSG00000256053.8_6	circCOA8	4	3	3.5	0.75	Unaffected
COCH-201-3_COCH-201-7	ENSG00000100473.18_6	circCOCH	36	97	66.5	2.69444	Up
COG1-210-9_COG1-210-10	ENSG00000166685.12_7	circCOG1	6	6	6	1	Unaffected
COG2-202-4_COG2-202-9	ENSG00000135775.14_5	circCOG2	3	7	5	2.33333	Up
COG4-211-16_COG4-211-18	ENSG00000103051.20_8	circCOG4	4	3	3.5	0.75	Unaffected
COG5-202-17_COG5-202-20	ENSG00000164597.13_6	circCOG5	3	3	3	1	Unaffected
COG6-202-14_COG6-202-18	ENSG00000133103.17_4	circCOG6	2	5	3.5	2.5	Up
COL4A5-201-22_COL4A5-201-24	ENSG00000188153.14_6	circCOL4A5	3	7	5	2.33333	Up
COMMD1-208-2_COMMD1-208-2	ENSG00000173163.10_6	circCOMMD1	2	3	2.5	1.5	Unaffected
COMMD10-203-3_COMMD10-202-3	ENSG00000145781.9_7	circCOMMD10	2	3	2.5	1.5	Unaffected
COP1-203-10_COP1-203-12	ENSG00000143207.21_9	circCOP1	2	6	4	3	Up
COP1-203-10_COP1-203-14	ENSG00000143207.21_9	circCOP1	7	9	8	1.28571	Unaffected
COP1-203-13_COP1-203-17	ENSG00000143207.21_9	circCOP1	4	3	3.5	0.75	Unaffected
COP1-203-15_COP1-203-16	ENSG00000143207.21_9	circCOP1	4	7	5.5	1.75	Unaffected
COP1-203-15_COP1-203-17	ENSG00000143207.21_9	circCOP1	15	24	19.5	1.6	Unaffected
COP1-204-13_COP1-204-17	ENSG00000143207.21_9	circCOP1	4	4	4	1	Unaffected
COP1-204-16_COP1-204-19	ENSG00000143207.21_9	circCOP1	13	25	19	1.92308	Unaffected
COP1-206-3_COP1-206-4	ENSG00000143207.21_9	circCOP1	5	3	4	0.6	Unaffected
COP1-206-5_COP1-206-8	ENSG00000143207.21_9	circCOP1	5	14	9.5	2.8	Up
COP1-206-6_COP1-206-8	ENSG00000143207.21_9	circCOP1	9	14	11.5	1.55556	Unaffected
COPA-201-26_COPA-201-28	ENSG00000122218.16_7	circCOPA	10	16	13	1.6	Unaffected
COPB1-203-3_COPB1-203-5	ENSG00000129083.12_5	circCOPB1	2	3	2.5	1.5	Unaffected
COPG1-201-14_COPG1-201-15	ENSG00000181789.14_4	circCOPG1	4	12	8	3	Up
COPS3-202-2_COPS3-202-4	ENSG00000141030.13_6	circCOPS3	2	2	2	1	Unaffected
COQ3-201-3_COQ3-201-5	ENSG00000132423.12_6	circCOQ3	4	2	3	0.5	Unaffected
COQ3-201-4_COQ3-201-6	ENSG00000132423.12_6	circCOQ3	2	4	3	2	Unaffected
COQ6-202-2_COQ6-202-4	ENSG00000119723.17_5	circCOQ6	4	3	3.5	0.75	Unaffected
COQ8A-203-7_COQ8A-203-9	ENSG00000163050.17_6	circCOQ8A	10	20	15	2	Unaffected
COQ8A-203-8_COQ8A-203-9	ENSG00000163050.17_6	circCOQ8A	2	2	2	1	Unaffected
CORO1C-201-4_CORO1C-201-5	ENSG00000110880.10_7	circCORO1C	40	100	70	2.5	Up
CORO1C-201-4_CORO1C-201-8	ENSG00000110880.10_7	circCORO1C	2	3	2.5	1.5	Unaffected
CORO1C-201-7_CORO1C-201-8	ENSG00000110880.10_7	circCORO1C	9	12	10.5	1.33333	Unaffected
CORO1C-201-9_CORO1C-201-10	ENSG00000110880.10_7	circCORO1C	5	6	5.5	1.2	Unaffected
COX5A-201-2_COX5A-201-4	ENSG00000178741.12_5	circCOX5A	6	5	5.5	0.833333	Unaffected
COX6CP16-201-1_COX6CP16-201-1	ENSG00000270313.1_4	circCOX6CP16	7	4	5.5	0.571429	Unaffected
COX7A2L-203-2_COX7A2L-203-4	ENSG00000115944.15_7	circCOX7A2L	3	4	3.5	1.33333	Unaffected
CPD-201-13_CPD-201-14	ENSG00000108582.12_8	circCPD	6	4	5	0.666667	Unaffected
CPEB1-205-3_CPEB1-205-4	ENSG00000214575.9_8	circCPEB1	3	5	4	1.66667	Unaffected
CPEB3-202-5_CPEB3-202-7	ENSG00000107864.15_5	circCPEB3	5	3	4	0.6	Unaffected
CPLANE1-201-47_CPLANE1-201-51	ENSG00000197603.14_10	circCPLANE1	4	10	7	2.5	Up
CPLANE1-205-12_CPLANE1-205-15	ENSG00000197603.14_10	circCPLANE1	2	5	3.5	2.5	Up
CPLANE1-205-21_CPLANE1-205-22	ENSG00000197603.14_10	circCPLANE1	2	2	2	1	Unaffected
CPLANE1-205-24_CPLANE1-205-26	ENSG00000197603.14_10	circCPLANE1	2	5	3.5	2.5	Up
CPLANE1-205-3_CPLANE1-205-5	ENSG00000197603.14_10	circCPLANE1	2	2	2	1	Unaffected
CPLANE1-205-30_CPLANE1-205-34	ENSG00000197603.14_10	circCPLANE1	2	2	2	1	Unaffected
CPLANE1-205-37_CPLANE1-205-40	ENSG00000197603.14_10	circCPLANE1	5	4	4.5	0.8	Unaffected
CPNE1-201-16_AL109827.1-201-4	ENSG00000214078.12_9	circCPNE1	3	5	4	1.66667	Unaffected
CPNE2-201-10_CPNE2-201-13	ENSG00000140848.17_5	circCPNE2	2	2	2	1	Unaffected
CPNE3-203-3_CPNE3-203-6	ENSG00000085719.13_6	circCPNE3	2	8	5	4	Up
CPSF6-202-2_CPSF6-202-9	ENSG00000111605.18_6	circCPSF6	79	304	191.5	3.8481	Up
CPSF6-202-4_CPSF6-202-9	ENSG00000111605.18_6	circCPSF6	2	3	2.5	1.5	Unaffected
CPSF6-202-5_CPSF6-202-9	ENSG00000111605.18_6	circCPSF6	2	7	4.5	3.5	Up
CPSF6-203-6_CPSF6-203-9	ENSG00000111605.18_6	circCPSF6	2	2	2	1	Unaffected
CPSF6-207-2_CPSF6-207-4	ENSG00000111605.18_6	circCPSF6	3	9	6	3	Up
CPT1A-206-15_CPT1A-206-16	ENSG00000110090.13_5	circCPT1A	4	5	4.5	1.25	Unaffected
CRAMP1-202-3_CRAMP1-202-4	ENSG00000007545.16_5	circCRAMP1	25	24	24.5	0.96	Unaffected
CRAMP1-202-3_CRAMP1-202-5	ENSG00000007545.16_5	circCRAMP1	2	2	2	1	Unaffected
CRAMP1-202-3_CRAMP1-202-6	ENSG00000007545.16_5	circCRAMP1	26	21	23.5	0.807692	Unaffected
CRAMP1-202-4_CRAMP1-202-6	ENSG00000007545.16_5	circCRAMP1	2	3	2.5	1.5	Unaffected
CRBN-215-7_CRBN-215-10	ENSG00000113851.14_7	circCRBN	2	3	2.5	1.5	Unaffected
CREB1-205-4_CREB1-205-7	ENSG00000118260.15_9	circCREB1	3	4	3.5	1.33333	Unaffected
CREB1-205-6_CREB1-205-7	ENSG00000118260.15_9	circCREB1	2	3	2.5	1.5	Unaffected
CREB5-201-2_CREB5-201-5	ENSG00000146592.17_5	circCREB5	2	4	3	2	Unaffected
CREB5-203-5_CREB5-203-6	ENSG00000146592.17_5	circCREB5	2	3	2.5	1.5	Unaffected
CREB5-204-1_CREB5-204-4	ENSG00000146592.17_5	circCREB5	2	6	4	3	Up
CREB5-211-2_CREB5-211-4	ENSG00000146592.17_5	circCREB5	8	23	15.5	2.875	Up
CREBBP-201-27_CREBBP-201-28	ENSG00000005339.15_9	circCREBBP	6	5	5.5	0.833333	Unaffected
CREBBP-201-30_CREBBP-201-30	ENSG00000005339.15_9	circCREBBP	167	240	203.5	1.43713	Unaffected
CREBBP-201-7_CREBBP-201-10	ENSG00000005339.15_9	circCREBBP	4	5	4.5	1.25	Unaffected
CREBBP-202-28_CREBBP-218-1	ENSG00000005339.15_9	circCREBBP	7	6	6.5	0.857143	Unaffected
CREBRF-201-5_CREBRF-201-7	ENSG00000164463.12_6	circCREBRF	7	2	4.5	0.285714	Down
CREM-204-2_CREM-247-3	ENSG00000095794.19_8	circCREM	3	3	3	1	Unaffected
CRIM1-201-2_CRIM1-201-2	ENSG00000150938.10_4	circCRIM1	5	4	4.5	0.8	Unaffected
CRIM1-201-2_CRIM1-201-4	ENSG00000150938.10_4	circCRIM1	33	33	33	1	Unaffected
CRIM1-201-2_CRIM1-201-5	ENSG00000150938.10_4	circCRIM1	7	7	7	1	Unaffected
CRIM1-201-2_CRIM1-201-7	ENSG00000150938.10_4	circCRIM1	9	10	9.5	1.11111	Unaffected
CRIM1-201-3_CRIM1-201-4	ENSG00000150938.10_4	circCRIM1	118	200	159	1.69492	Unaffected
CRIM1-201-3_CRIM1-201-5	ENSG00000150938.10_4	circCRIM1	4	5	4.5	1.25	Unaffected
CRIM1-201-6_CRIM1-201-7	ENSG00000150938.10_4	circCRIM1	7	6	6.5	0.857143	Unaffected
CRIM1-204-1_CRIM1-201-2	ENSG00000150938.10_4	circCRIM1	3	5	4	1.66667	Unaffected
CRIM1-205-1_CRIM1-201-2	ENSG00000150938.10_4	circCRIM1	8	6	7	0.75	Unaffected
CRIM1-208-1_CRIM1-201-2	ENSG00000150938.10_4	circCRIM1	18	76	47	4.22222	Up
CRIM1-208-1_CRIM1-203-3	ENSG00000150938.10_4	circCRIM1	5	10	7.5	2	Unaffected
CRK-201-2_CRK-201-2	ENSG00000167193.8_5	circCRK	2	6	4	3	Up
CRK-202-2_CRK-202-2	ENSG00000167193.8_5	circCRK	3	2	2.5	0.666667	Unaffected
CRKL-201-2_CRKL-201-2	ENSG00000099942.13_4	circCRKL	157	183	170	1.16561	Unaffected
CRLF1-201-4_CRLF1-201-5	ENSG00000006016.11_6	circCRLF1	3	5	4	1.66667	Unaffected
CRLF3-201-3_CRLF3-201-4	ENSG00000176390.12_6	circCRLF3	8	6	7	0.75	Unaffected
CRLF3-201-3_CRLF3-201-7	ENSG00000176390.12_6	circCRLF3	3	3	3	1	Unaffected
CRPPA-202-2_CRPPA-202-5	ENSG00000214960.10_7	circCRPPA	2	23	12.5	11.5	Up
CRPPA-202-3_CRPPA-202-7	ENSG00000214960.10_7	circCRPPA	3	4	3.5	1.33333	Unaffected
CRPPA-202-8_CRPPA-202-9	ENSG00000214960.10_7	circCRPPA	7	22	14.5	3.14286	Up
CRY1-201-7_CRY1-201-8	ENSG00000008405.12_6	circCRY1	2	6	4	3	Up
CRY1-205-12_CRY1-204-1	ENSG00000008405.12_6	circCRY1	5	31	18	6.2	Up
CRY2-201-5_CRY2-201-11	ENSG00000121671.12_5	circCRY2	6	18	12	3	Up
CRYBB2P1-201-4_CRYBB2P1-201-6	ENSG00000100058.12_4	circCRYBB2P1	6	9	7.5	1.5	Unaffected
CRYBB2P1-204-4_CRYBB2P1-206-1	ENSG00000100058.12_4	circCRYBB2P1	4	4	4	1	Unaffected
CRYM-AS1-201-2_CRYM-AS1-204-2	ENSG00000189149.12_6	circCRYM-AS1	15	30	22.5	2	Unaffected
CRYM-AS1-204-4_AC008740.1-201-3	ENSG00000189149.12_6,ENSG00000257403.2_6	circCRYM-AS1,circAC008740.1	11	8	9.5	0.727273	Unaffected
CS-215-5_CS-215-7	ENSG00000062485.19_9	circCS	6	3	4.5	0.5	Unaffected
CS-215-6_CS-215-7	ENSG00000062485.19_9	circCS	7	5	6	0.714286	Unaffected
CSDE1-202-12_CSDE1-202-16	ENSG00000009307.16_9	circCSDE1	5	5	5	1	Unaffected
CSDE1-202-3_CSDE1-202-4	ENSG00000009307.16_9	circCSDE1	6	14	10	2.33333	Up
CSE1L-202-10_CSE1L-202-20	ENSG00000124207.17_4	circCSE1L	6	8	7	1.33333	Unaffected
CSE1L-202-19_CSE1L-202-23	ENSG00000124207.17_4	circCSE1L	3	6	4.5	2	Unaffected
CSE1L-202-21_CSE1L-202-23	ENSG00000124207.17_4	circCSE1L	7	16	11.5	2.28571	Up
CSE1L-202-4_CSE1L-202-8	ENSG00000124207.17_4	circCSE1L	4	2	3	0.5	Unaffected
CSE1L-202-6_CSE1L-202-9	ENSG00000124207.17_4	circCSE1L	2	5	3.5	2.5	Up
CSGALNACT2-201-2_CSGALNACT2-201-3	ENSG00000169826.8_4	circCSGALNACT2	3	5	4	1.66667	Unaffected
CSGALNACT2-201-2_CSGALNACT2-201-7	ENSG00000169826.8_4	circCSGALNACT2	2	8	5	4	Up
CSGALNACT2-201-3_CSGALNACT2-201-7	ENSG00000169826.8_4	circCSGALNACT2	3	2	2.5	0.666667	Unaffected
CSNK1D-204-2_CSNK1D-204-3	ENSG00000141551.14_7	circCSNK1D	3	5	4	1.66667	Unaffected
CSNK1E-203-8_CSNK1E-203-10	ENSG00000213923.13_9,ENSG00000283900.1_5	circCSNK1E,circTPTEP2-CSNK1E	2	2	2	1	Unaffected
CSNK1E-203-8_CSNK1E-203-9	ENSG00000213923.13_9,ENSG00000283900.1_5	circCSNK1E,circTPTEP2-CSNK1E	2	3	2.5	1.5	Unaffected
CSNK1G1-201-11_CSNK1G1-201-11	ENSG00000169118.18_10,ENSG00000259316.11_11	circCSNK1G1,circAC087632.2	7	8	7.5	1.14286	Unaffected
CSNK1G1-201-3_CSNK1G1-201-8	ENSG00000169118.18_10,ENSG00000259316.11_11	circCSNK1G1,circAC087632.2	3	3	3	1	Unaffected
CSNK1G1-201-9_CSNK1G1-201-11	ENSG00000169118.18_10,ENSG00000259316.11_11	circCSNK1G1,circAC087632.2	3	4	3.5	1.33333	Unaffected
CSNK1G3-201-2_CSNK1G3-201-2	ENSG00000151292.17_5	circCSNK1G3	7	13	10	1.85714	Unaffected
CSNK1G3-201-2_CSNK1G3-201-3	ENSG00000151292.17_5	circCSNK1G3	7	9	8	1.28571	Unaffected
CSNK1G3-201-2_CSNK1G3-201-4	ENSG00000151292.17_5	circCSNK1G3	65	118	91.5	1.81538	Unaffected
CSNK1G3-201-2_CSNK1G3-201-6	ENSG00000151292.17_5	circCSNK1G3	2	6	4	3	Up
CSPP1-201-12_CSPP1-201-15	ENSG00000104218.14_7	circCSPP1	27	67	47	2.48148	Up
CSPP1-201-12_CSPP1-201-16	ENSG00000104218.14_7	circCSPP1	3	8	5.5	2.66667	Up
CSPP1-201-14_CSPP1-201-15	ENSG00000104218.14_7	circCSPP1	27	49	38	1.81481	Unaffected
CSPP1-201-5_CSPP1-201-6	ENSG00000104218.14_7	circCSPP1	5	5	5	1	Unaffected
CSPP1-201-6_CSPP1-201-6	ENSG00000104218.14_7	circCSPP1	6	13	9.5	2.16667	Up
CSPP1-201-6_CSPP1-201-8	ENSG00000104218.14_7	circCSPP1	2	2	2	1	Unaffected
CSPP1-201-7_CSPP1-201-11	ENSG00000104218.14_7	circCSPP1	2	6	4	3	Up
CSPP1-201-7_CSPP1-201-15	ENSG00000104218.14_7	circCSPP1	2	2	2	1	Unaffected
CSPP1-201-8_CSPP1-201-11	ENSG00000104218.14_7	circCSPP1	5	7	6	1.4	Unaffected
CSPP1-207-2_CSPP1-207-3	ENSG00000104218.14_7	circCSPP1	2	2	2	1	Unaffected
CTBP1-203-6_CTBP1-203-7	ENSG00000159692.15_8	circCTBP1	14	16	15	1.14286	Unaffected
CTBP1-203-6_CTBP1-203-8	ENSG00000159692.15_8	circCTBP1	9	15	12	1.66667	Unaffected
CTBP1-203-6_CTBP1-203-9	ENSG00000159692.15_8	circCTBP1	272	219	245.5	0.805147	Unaffected
CTBP1-203-7_CTBP1-203-8	ENSG00000159692.15_8	circCTBP1	4	5	4.5	1.25	Unaffected
CTBP1-203-7_CTBP1-203-9	ENSG00000159692.15_8	circCTBP1	38	42	40	1.10526	Unaffected
CTBP1-203-8_CTBP1-203-9	ENSG00000159692.15_8	circCTBP1	20	18	19	0.9	Unaffected
CTBP2-203-9_CTBP2-203-10	ENSG00000175029.17_7	circCTBP2	8	26	17	3.25	Up
CTBP2-208-1_CTBP2-207-2	ENSG00000175029.17_7	circCTBP2	4	6	5	1.5	Unaffected
CTBP2-208-1_CTBP2-212-2	ENSG00000175029.17_7	circCTBP2	5	9	7	1.8	Unaffected
CTBP2-212-2_CTBP2-212-3	ENSG00000175029.17_7	circCTBP2	5	9	7	1.8	Unaffected
CTBP2-212-3_CTBP2-207-2	ENSG00000175029.17_7	circCTBP2	46	69	57.5	1.5	Unaffected
CTCF-215-10_CTCF-215-11	ENSG00000102974.16_5	circCTCF	9	5	7	0.555556	Unaffected
CTCF-215-4_CTCF-215-5	ENSG00000102974.16_5	circCTCF	12	18	15	1.5	Unaffected
CTCF-215-4_CTCF-215-6	ENSG00000102974.16_5	circCTCF	3	2	2.5	0.666667	Unaffected
CTDP1-208-11_CTDP1-208-12	ENSG00000060069.17_3	circCTDP1	30	21	25.5	0.7	Unaffected
CTDP1-208-2_CTDP1-208-4	ENSG00000060069.17_3	circCTDP1	22	22	22	1	Unaffected
CTDP1-208-2_CTDP1-208-5	ENSG00000060069.17_3	circCTDP1	13	14	13.5	1.07692	Unaffected
CTIF-201-4_CTIF-201-6	ENSG00000134030.14_8	circCTIF	3	3	3	1	Unaffected
CTNNA1-206-4_CTNNA1-206-5	ENSG00000044115.21_8	circCTNNA1	6	8	7	1.33333	Unaffected
CTNNA1-244-4_CTNNA1-244-7	ENSG00000044115.21_8	circCTNNA1	3	9	6	3	Up
CTNNA1-244-6_CTNNA1-244-7	ENSG00000044115.21_8	circCTNNA1	11	9	10	0.818182	Unaffected
CTNNAL1-204-16_CTNNAL1-204-18	ENSG00000119326.15_6	circCTNNAL1	2	2	2	1	Unaffected
CTNNB1-204-3_CTNNB1-204-16	ENSG00000168036.18_9	circCTNNB1	3	2	2.5	0.666667	Unaffected
CTNNB1-226-3_CTNNB1-226-8	ENSG00000168036.18_9	circCTNNB1	7	15	11	2.14286	Up
CTNNBIP1-203-2_CTNNBIP1-203-4	ENSG00000178585.15_5	circCTNNBIP1	8	6	7	0.75	Unaffected
CTPS1-208-9_CTPS1-208-12	ENSG00000171793.16_7	circCTPS1	6	5	5.5	0.833333	Unaffected
CTPS1-217-16_CTPS1-217-18	ENSG00000171793.16_7	circCTPS1	2	9	5.5	4.5	Up
CTTN-202-2_CTTN-202-4	ENSG00000085733.16_4	circCTTN	4	5	4.5	1.25	Unaffected
CTTN-202-2_CTTN-202-6	ENSG00000085733.16_4	circCTTN	3	2	2.5	0.666667	Unaffected
CUL2-201-17_CUL2-201-19	ENSG00000108094.15_5	circCUL2	8	7	7.5	0.875	Unaffected
CUL2-201-9_CUL2-201-12	ENSG00000108094.15_5	circCUL2	3	3	3	1	Unaffected
CUL3-201-14_CUL3-201-15	ENSG00000036257.13_6	circCUL3	12	25	18.5	2.08333	Up
CUL5-201-3_CUL5-201-7	ENSG00000166266.14_5	circCUL5	5	11	8	2.2	Up
CUX1-206-9_CUX1-206-11	ENSG00000257923.11_7	circCUX1	6	13	9.5	2.16667	Up
CUX1-222-19_CUX1-222-19	ENSG00000257923.11_7	circCUX1	2	2	2	1	Unaffected
CWC27-201-8_CWC27-201-10	ENSG00000153015.16_5	circCWC27	5	3	4	0.6	Unaffected
CWF19L1-201-10_CWF19L1-201-11	ENSG00000095485.18_6	circCWF19L1	4	3	3.5	0.75	Unaffected
CWF19L1-201-3_CWF19L1-201-4	ENSG00000095485.18_6	circCWF19L1	2	4	3	2	Unaffected
CWF19L1-201-5_CWF19L1-201-7	ENSG00000095485.18_6	circCWF19L1	7	2	4.5	0.285714	Down
CWF19L1-201-5_CWF19L1-201-8	ENSG00000095485.18_6	circCWF19L1	2	7	4.5	3.5	Up
CWF19L2-201-7_CWF19L2-201-10	ENSG00000152404.15_5	circCWF19L2	14	33	23.5	2.35714	Up
CYFIP1-208-11_CYFIP1-208-13	ENSG00000273749.5_4	circCYFIP1	2	2	2	1	Unaffected
CYFIP2-219-26_CYFIP2-219-28	ENSG00000055163.20_7	circCYFIP2	8	9	8.5	1.125	Unaffected
CYLD-214-12_CYLD-214-16	ENSG00000083799.17_8	circCYLD	3	3	3	1	Unaffected
CYLD-214-3_CYLD-214-5	ENSG00000083799.17_8	circCYLD	2	2	2	1	Unaffected
CYP19A1-201-9_MIR4713HG-201-2	ENSG00000137869.15_7,ENSG00000259240.1_6	circCYP19A1,circMIR4713HG	3	3	3	1	Unaffected
CYP2R1-201-1_CYP2R1-201-4	ENSG00000186104.10_7	circCYP2R1	2	3	2.5	1.5	Unaffected
CYP2U1-201-2_CYP2U1-201-3	ENSG00000155016.18_4	circCYP2U1	3	4	3.5	1.33333	Unaffected
CYP51A1-201-4_CYP51A1-201-9	ENSG00000001630.17_9,ENSG00000285772.1_3	circCYP51A1,circAC000120.3	9	7	8	0.777778	Unaffected
CYRIB-223-9_CYRIB-223-14	ENSG00000153310.19_7	circCYRIB	2	3	2.5	1.5	Unaffected
D2HGDH-203-2_D2HGDH-203-5	ENSG00000180902.18_7	circD2HGDH	2	2	2	1	Unaffected
D2HGDH-203-2_D2HGDH-203-8	ENSG00000180902.18_7	circD2HGDH	3	6	4.5	2	Unaffected
D2HGDH-203-3_D2HGDH-203-5	ENSG00000180902.18_7	circD2HGDH	3	3	3	1	Unaffected
DACH1-202-6_DACH1-202-8	ENSG00000276644.5_5	circDACH1	3	7	5	2.33333	Up
DAG1-217-2_DAG1-217-2	ENSG00000173402.12_8	circDAG1	3	2	2.5	0.666667	Unaffected
DAGLB-201-11_DAGLB-201-13	ENSG00000164535.15_6	circDAGLB	11	22	16.5	2	Unaffected
DAGLB-201-9_DAGLB-201-10	ENSG00000164535.15_6	circDAGLB	4	2	3	0.5	Unaffected
DAGLB-201-9_DAGLB-201-11	ENSG00000164535.15_6	circDAGLB	8	11	9.5	1.375	Unaffected
DAGLB-201-9_DAGLB-201-12	ENSG00000164535.15_6	circDAGLB	3	10	6.5	3.33333	Up
DAGLB-206-3_DAGLB-206-6	ENSG00000164535.15_6	circDAGLB	10	14	12	1.4	Unaffected
DAP3-212-5_DAP3-212-8	ENSG00000132676.16_7	circDAP3	8	2	5	0.25	Down
DAP3-214-4_DAP3-214-6	ENSG00000132676.16_7	circDAP3	16	15	15.5	0.9375	Unaffected
DAZAP1-202-2_DAZAP1-202-11	ENSG00000071626.17_5	circDAZAP1	2	2	2	1	Unaffected
DAZAP1-202-2_DAZAP1-202-5	ENSG00000071626.17_5	circDAZAP1	5	3	4	0.6	Unaffected
DAZAP1-202-2_DAZAP1-202-6	ENSG00000071626.17_5	circDAZAP1	2	7	4.5	3.5	Up
DCAF1-202-17_DCAF1-202-19	ENSG00000145041.15_7	circDCAF1	2	8	5	4	Up
DCAF1-202-22_DCAF1-202-24	ENSG00000145041.15_7	circDCAF1	2	2	2	1	Unaffected
DCAF1-202-9_DCAF1-202-11	ENSG00000145041.15_7	circDCAF1	2	4	3	2	Unaffected
DCAF17-202-4_DCAF17-202-8	ENSG00000115827.14_6	circDCAF17	2	6	4	3	Up
DCAF17-205-4_DCAF17-205-7	ENSG00000115827.14_6	circDCAF17	4	8	6	2	Unaffected
DCAF17-205-4_DCAF17-205-8	ENSG00000115827.14_6	circDCAF17	3	4	3.5	1.33333	Unaffected
DCAF17-205-8_DCAF17-205-8	ENSG00000115827.14_6	circDCAF17	4	3	3.5	0.75	Unaffected
DCAF5-201-5_DCAF5-201-8	ENSG00000139990.18_6	circDCAF5	29	30	29.5	1.03448	Unaffected
DCAF6-204-12_DCAF6-204-15	ENSG00000143164.15_4	circDCAF6	3	5	4	1.66667	Unaffected
DCAF6-205-2_DCAF6-205-4	ENSG00000143164.15_4	circDCAF6	6	25	15.5	4.16667	Up
DCAF6-205-3_DCAF6-205-4	ENSG00000143164.15_4	circDCAF6	3	5	4	1.66667	Unaffected
DCAF7-205-2_DCAF7-205-4	ENSG00000136485.15_4	circDCAF7	6	5	5.5	0.833333	Unaffected
DCAKD-209-2_DCAKD-209-4	ENSG00000172992.12_6	circDCAKD	2	2	2	1	Unaffected
DCBLD1-201-2_DCBLD1-201-5	ENSG00000164465.19_3	circDCBLD1	3	2	2.5	0.666667	Unaffected
DCBLD1-201-6_DCBLD1-201-9	ENSG00000164465.19_3	circDCBLD1	2	3	2.5	1.5	Unaffected
DCBLD2-201-14_DCBLD2-201-15	ENSG00000057019.16_7	circDCBLD2	5	3	4	0.6	Unaffected
DCLK2-201-2_DCLK2-201-2	ENSG00000170390.16_6	circDCLK2	37	41	39	1.10811	Unaffected
DCP2-208-2_DCP2-208-7	ENSG00000172795.16_4	circDCP2	6	6	6	1	Unaffected
DCP2-208-2_DCP2-208-8	ENSG00000172795.16_4	circDCP2	2	5	3.5	2.5	Up
DCP2-208-5_DCP2-208-7	ENSG00000172795.16_4	circDCP2	4	3	3.5	0.75	Unaffected
DCTD-201-4_DCTD-201-5	ENSG00000129187.14_9	circDCTD	4	6	5	1.5	Unaffected
DCTD-204-1_DCTD-204-5	ENSG00000129187.14_9	circDCTD	11	23	17	2.09091	Up
DCTD-213-1_DCTD-213-5	ENSG00000129187.14_9	circDCTD	6	5	5.5	0.833333	Unaffected
DCTN1-201-29_DCTN1-201-31	ENSG00000204843.12_7	circDCTN1	7	4	5.5	0.571429	Unaffected
DCTN2-209-8_DCTN2-209-9	ENSG00000175203.15_6	circDCTN2	20	13	16.5	0.65	Unaffected
DCTN5-201-2_DCTN5-201-4	ENSG00000166847.10_5	circDCTN5	2	3	2.5	1.5	Unaffected
DCUN1D1-201-2_DCUN1D1-201-6	ENSG00000043093.15_9	circDCUN1D1	2	7	4.5	3.5	Up
DCUN1D1-201-4_DCUN1D1-201-6	ENSG00000043093.15_9	circDCUN1D1	2	3	2.5	1.5	Unaffected
DCUN1D2-202-5_DCUN1D2-202-7	ENSG00000150401.15_8	circDCUN1D2	2	6	4	3	Up
DCUN1D2-203-4_DCUN1D2-206-1	ENSG00000150401.15_8	circDCUN1D2	5	4	4.5	0.8	Unaffected
DCUN1D4-202-2_DCUN1D4-202-6	ENSG00000109184.15_6	circDCUN1D4	13	11	12	0.846154	Unaffected
DCUN1D4-211-2_DCUN1D4-208-1	ENSG00000109184.15_6	circDCUN1D4	2	5	3.5	2.5	Up
DCUN1D4-213-2_DCUN1D4-213-6	ENSG00000109184.15_6	circDCUN1D4	6	10	8	1.66667	Unaffected
DCUN1D4-216-2_DCUN1D4-216-4	ENSG00000109184.15_6	circDCUN1D4	21	38	29.5	1.80952	Unaffected
DCUN1D4-216-2_DCUN1D4-216-6	ENSG00000109184.15_6	circDCUN1D4	35	61	48	1.74286	Unaffected
DCUN1D4-216-2_DCUN1D4-216-7	ENSG00000109184.15_6	circDCUN1D4	8	19	13.5	2.375	Up
DDAH1-204-3_DDAH1-204-5	ENSG00000153904.20_7	circDDAH1	5	16	10.5	3.2	Up
DDB1-201-23_DDB1-201-25	ENSG00000167986.14_5	circDDB1	7	6	6.5	0.857143	Unaffected
DDB1-201-24_DDB1-201-25	ENSG00000167986.14_5	circDDB1	18	15	16.5	0.833333	Unaffected
DDHD1-210-10_DDHD1-210-12	ENSG00000100523.16_6	circDDHD1	4	11	7.5	2.75	Up
DDI2-202-5_DDI2-202-7	ENSG00000197312.12_5	circDDI2	3	7	5	2.33333	Up
DDI2-202-5_DDI2-202-8	ENSG00000197312.12_5	circDDI2	5	3	4	0.6	Unaffected
DDI2-202-7_DDI2-202-8	ENSG00000197312.12_5	circDDI2	5	6	5.5	1.2	Unaffected
DDX10-209-11_DDX10-209-13	ENSG00000178105.11_6	circDDX10	3	11	7	3.66667	Up
DDX10-209-2_DDX10-209-6	ENSG00000178105.11_6	circDDX10	2	2	2	1	Unaffected
DDX10-209-7_DDX10-209-10	ENSG00000178105.11_6	circDDX10	2	2	2	1	Unaffected
DDX10-209-7_DDX10-209-9	ENSG00000178105.11_6	circDDX10	2	2	2	1	Unaffected
DDX17-203-4_DDX17-203-12	ENSG00000100201.22_7	circDDX17	2	2	2	1	Unaffected
DDX17-203-6_DDX17-203-12	ENSG00000100201.22_7	circDDX17	8	25	16.5	3.125	Up
DDX17-203-9_DDX17-203-12	ENSG00000100201.22_7	circDDX17	5	11	8	2.2	Up
DDX21-201-2_DDX21-201-2	ENSG00000165732.13_5	circDDX21	58	108	83	1.86207	Unaffected
DDX21-201-2_DDX21-201-3	ENSG00000165732.13_5	circDDX21	3	9	6	3	Up
DDX21-201-2_DDX21-201-4	ENSG00000165732.13_5	circDDX21	3	3	3	1	Unaffected
DDX21-201-4_DDX21-201-6	ENSG00000165732.13_5	circDDX21	9	24	16.5	2.66667	Up
DDX21-201-4_DDX21-201-8	ENSG00000165732.13_5	circDDX21	3	5	4	1.66667	Unaffected
DDX21-201-5_DDX21-201-6	ENSG00000165732.13_5	circDDX21	6	3	4.5	0.5	Unaffected
DDX23-201-5_DDX23-201-6	ENSG00000174243.10_6	circDDX23	2	2	2	1	Unaffected
DDX42-208-4_DDX42-208-7	ENSG00000198231.13_7	circDDX42	2	2	2	1	Unaffected
DDX42-208-8_DDX42-208-12	ENSG00000198231.13_7	circDDX42	3	2	2.5	0.666667	Unaffected
DDX50-205-3_DDX50-205-4	ENSG00000107625.13_4	circDDX50	2	6	4	3	Up
DDX50-206-14_DDX50-206-21	ENSG00000107625.13_4	circDDX50	8	16	12	2	Unaffected
DDX50-206-6_DDX50-206-9	ENSG00000107625.13_4	circDDX50	2	7	4.5	3.5	Up
DDX52-213-9_DDX52-213-11	ENSG00000278053.5_5	circDDX52	2	4	3	2	Unaffected
DDX55-209-4_DDX55-209-4	ENSG00000111364.16_4	circDDX55	3	6	4.5	2	Unaffected
DDX55-209-9_DDX55-209-10	ENSG00000111364.16_4	circDDX55	5	7	6	1.4	Unaffected
DDX6-206-10_DDX6-206-11	ENSG00000110367.13_6	circDDX6	3	4	3.5	1.33333	Unaffected
DDX6-206-12_DDX6-206-14	ENSG00000110367.13_6	circDDX6	4	3	3.5	0.75	Unaffected
DDX6-206-14_DDX6-206-14	ENSG00000110367.13_6	circDDX6	9	10	9.5	1.11111	Unaffected
DDX6-206-7_DDX6-206-9	ENSG00000110367.13_6	circDDX6	2	2	2	1	Unaffected
DEGS1-203-2_DEGS1-203-2	ENSG00000143753.13_5	circDEGS1	10	8	9	0.8	Unaffected
DEK-212-3_DEK-212-4	ENSG00000124795.17_8	circDEK	3	5	4	1.66667	Unaffected
DEK-212-3_DEK-212-9	ENSG00000124795.17_8	circDEK	13	14	13.5	1.07692	Unaffected
DEK-212-5_DEK-212-9	ENSG00000124795.17_8	circDEK	3	3	3	1	Unaffected
DEK-212-6_DEK-212-9	ENSG00000124795.17_8	circDEK	3	3	3	1	Unaffected
DEK-212-7_DEK-212-9	ENSG00000124795.17_8	circDEK	21	23	22	1.09524	Unaffected
DENND1B-211-14_DENND1B-211-18	ENSG00000213047.13_6	circDENND1B	7	7	7	1	Unaffected
DENND1B-211-14_DENND1B-211-20	ENSG00000213047.13_6	circDENND1B	2	4	3	2	Unaffected
DENND1B-211-14_DENND1B-211-21	ENSG00000213047.13_6	circDENND1B	2	4	3	2	Unaffected
DENND1B-211-17_DENND1B-211-20	ENSG00000213047.13_6	circDENND1B	3	7	5	2.33333	Up
DENND1B-211-9_DENND1B-211-12	ENSG00000213047.13_6	circDENND1B	4	8	6	2	Unaffected
DENND1B-211-9_DENND1B-211-13	ENSG00000213047.13_6	circDENND1B	2	2	2	1	Unaffected
DENND1B-211-9_DENND1B-211-15	ENSG00000213047.13_6	circDENND1B	2	2	2	1	Unaffected
DENND3-201-6_DENND3-201-7	ENSG00000105339.10_6	circDENND3	7	8	7.5	1.14286	Unaffected
DENND3-201-7_DENND3-201-8	ENSG00000105339.10_6	circDENND3	4	10	7	2.5	Up
DENND3-210-2_DENND3-210-3	ENSG00000105339.10_6	circDENND3	5	6	5.5	1.2	Unaffected
DENND4A-202-17_DENND4A-202-18	ENSG00000174485.15_6	circDENND4A	7	6	6.5	0.857143	Unaffected
DENND4A-202-30_DENND4A-202-31	ENSG00000174485.15_6	circDENND4A	3	2	2.5	0.666667	Unaffected
DENND4A-202-30_DENND4A-202-32	ENSG00000174485.15_6	circDENND4A	4	7	5.5	1.75	Unaffected
DENND4A-202-31_DENND4A-202-32	ENSG00000174485.15_6	circDENND4A	3	5	4	1.66667	Unaffected
DENND4A-202-7_DENND4A-202-8	ENSG00000174485.15_6	circDENND4A	6	7	6.5	1.16667	Unaffected
DENND4C-205-2_DENND4C-205-2	ENSG00000137145.20_4	circDENND4C	2	3	2.5	1.5	Unaffected
DENND4C-205-27_DENND4C-205-28	ENSG00000137145.20_4	circDENND4C	3	4	3.5	1.33333	Unaffected
DENND4C-205-3_DENND4C-205-10	ENSG00000137145.20_4	circDENND4C	9	5	7	0.555556	Unaffected
DENND4C-205-4_DENND4C-205-9	ENSG00000137145.20_4	circDENND4C	2	8	5	4	Up
DENND5A-201-20_DENND5A-201-22	ENSG00000184014.8_6	circDENND5A	12	26	19	2.16667	Up
DENND5B-202-14_DENND5B-202-16	ENSG00000170456.16_6	circDENND5B	5	4	4.5	0.8	Unaffected
DENND5B-202-15_DENND5B-202-16	ENSG00000170456.16_6	circDENND5B	6	14	10	2.33333	Up
DENND6A-201-6_DENND6A-201-9	ENSG00000174839.13_5	circDENND6A	9	16	12.5	1.77778	Unaffected
DEPDC1B-201-10_DEPDC1B-201-10	ENSG00000035499.13_5	circDEPDC1B	3	3	3	1	Unaffected
DEPDC1B-201-5_DEPDC1B-201-9	ENSG00000035499.13_5	circDEPDC1B	5	8	6.5	1.6	Unaffected
DEPDC1B-201-6_DEPDC1B-201-9	ENSG00000035499.13_5	circDEPDC1B	2	4	3	2	Unaffected
DEPDC1B-206-2_DEPDC1B-206-3	ENSG00000035499.13_5	circDEPDC1B	2	3	2.5	1.5	Unaffected
DEPDC5-221-3_DEPDC5-221-7	ENSG00000100150.20_9,ENSG00000285404.1_2	circDEPDC5,circZ82190.2	4	7	5.5	1.75	Unaffected
DERA-203-2_DERA-203-4	ENSG00000023697.13_6	circDERA	3	4	3.5	1.33333	Unaffected
DERL1-201-2_DERL1-201-7	ENSG00000136986.10_5	circDERL1	11	16	13.5	1.45455	Unaffected
DERL1-204-1_DERL1-202-7	ENSG00000136986.10_5	circDERL1	4	2	3	0.5	Unaffected
DGCR2-205-6_DGCR2-205-8	ENSG00000070413.20_7	circDGCR2	3	3	3	1	Unaffected
DGCR2-206-6_DGCR2-206-10	ENSG00000070413.20_7	circDGCR2	3	2	2.5	0.666667	Unaffected
DGCR8-202-6_DGCR8-202-8	ENSG00000128191.16_5	circDGCR8	3	4	3.5	1.33333	Unaffected
DGKD-201-16_DGKD-201-18	ENSG00000077044.10_4	circDGKD	14	4	9	0.285714	Down
DGKD-201-2_DGKD-201-3	ENSG00000077044.10_4	circDGKD	7	9	8	1.28571	Unaffected
DGKD-201-4_DGKD-201-7	ENSG00000077044.10_4	circDGKD	5	4	4.5	0.8	Unaffected
DGKD-205-1_DGKD-205-3	ENSG00000077044.10_4	circDGKD	6	19	12.5	3.16667	Up
DGKE-201-3_DGKE-201-5	ENSG00000153933.10_4	circDGKE	13	12	12.5	0.923077	Unaffected
DGKE-201-6_DGKE-201-8	ENSG00000153933.10_4	circDGKE	25	41	33	1.64	Unaffected
DGKE-206-3_DGKE-206-4	ENSG00000153933.10_4	circDGKE	4	9	6.5	2.25	Up
DGUOK-208-2_DGUOK-208-3	ENSG00000114956.20_4	circDGUOK	2	4	3	2	Unaffected
DHDDS-209-5_DHDDS-209-8	ENSG00000117682.17_6	circDHDDS	9	2	5.5	0.222222	Down
DHDDS-209-6_DHDDS-209-8	ENSG00000117682.17_6	circDHDDS	2	3	2.5	1.5	Unaffected
DHRS3-204-3_DHRS3-204-4	ENSG00000162496.9_6	circDHRS3	6	3	4.5	0.5	Unaffected
DHTKD1-201-14_DHTKD1-201-16	ENSG00000181192.12_5	circDHTKD1	5	6	5.5	1.2	Unaffected
DHTKD1-201-2_DHTKD1-201-16	ENSG00000181192.12_5	circDHTKD1	2	2	2	1	Unaffected
DHTKD1-201-2_DHTKD1-201-3	ENSG00000181192.12_5	circDHTKD1	2	2	2	1	Unaffected
DHTKD1-201-2_DHTKD1-201-6	ENSG00000181192.12_5	circDHTKD1	12	8	10	0.666667	Unaffected
DHTKD1-201-2_DHTKD1-201-7	ENSG00000181192.12_5	circDHTKD1	7	8	7.5	1.14286	Unaffected
DHX15-201-10_DHX15-201-11	ENSG00000109606.13_5	circDHX15	4	4	4	1	Unaffected
DHX15-201-12_DHX15-201-13	ENSG00000109606.13_5	circDHX15	4	13	8.5	3.25	Up
DHX32-203-2_DHX32-203-2	ENSG00000089876.12_9	circDHX32	4	7	5.5	1.75	Unaffected
DHX33-201-10_DHX33-201-11	ENSG00000005100.13_8	circDHX33	6	6	6	1	Unaffected
DHX33-201-9_DHX33-201-10	ENSG00000005100.13_8	circDHX33	16	26	21	1.625	Unaffected
DHX33-201-9_DHX33-201-11	ENSG00000005100.13_8	circDHX33	4	3	3.5	0.75	Unaffected
DHX34-201-2_DHX34-201-2	ENSG00000134815.19_4	circDHX34	2	4	3	2	Unaffected
DHX34-201-2_DHX34-201-6	ENSG00000134815.19_4	circDHX34	2	4	3	2	Unaffected
DHX34-201-3_DHX34-201-3	ENSG00000134815.19_4	circDHX34	14	11	12.5	0.785714	Unaffected
DHX34-201-5_DHX34-201-6	ENSG00000134815.19_4	circDHX34	3	2	2.5	0.666667	Unaffected
DHX34-201-6_DHX34-201-6	ENSG00000134815.19_4	circDHX34	10	7	8.5	0.7	Unaffected
DHX35-203-4_DHX35-203-8	ENSG00000101452.15_6	circDHX35	25	17	21	0.68	Unaffected
DHX36-213-13_DHX36-213-20	ENSG00000174953.14_9	circDHX36	2	3	2.5	1.5	Unaffected
DHX37-201-7_DHX37-201-9	ENSG00000150990.8_5	circDHX37	18	15	16.5	0.833333	Unaffected
DHX8-209-21_DHX8-209-22	ENSG00000067596.12_7	circDHX8	2	3	2.5	1.5	Unaffected
DHX9-201-2_DHX9-201-3	ENSG00000135829.17_4	circDHX9	7	7	7	1	Unaffected
DIAPH1-202-21_DIAPH1-202-24	ENSG00000131504.17_6	circDIAPH1	7	12	9.5	1.71429	Unaffected
DIAPH1-202-22_DIAPH1-202-24	ENSG00000131504.17_6	circDIAPH1	14	22	18	1.57143	Unaffected
DIAPH2-202-18_DIAPH2-202-20	ENSG00000147202.18_5	circDIAPH2	2	2	2	1	Unaffected
DIAPH2-202-18_DIAPH2-202-21	ENSG00000147202.18_5	circDIAPH2	4	9	6.5	2.25	Up
DIAPH3-205-15_DIAPH3-205-19	ENSG00000139734.19_7	circDIAPH3	2	3	2.5	1.5	Unaffected
DIAPH3-205-20_DIAPH3-205-23	ENSG00000139734.19_7	circDIAPH3	7	11	9	1.57143	Unaffected
DIAPH3-205-20_DIAPH3-205-24	ENSG00000139734.19_7	circDIAPH3	4	14	9	3.5	Up
DIAPH3-205-24_DIAPH3-205-26	ENSG00000139734.19_7	circDIAPH3	2	2	2	1	Unaffected
DIAPH3-205-25_DIAPH3-205-26	ENSG00000139734.19_7	circDIAPH3	7	7	7	1	Unaffected
DIAPH3-205-25_DIAPH3-205-27	ENSG00000139734.19_7	circDIAPH3	4	14	9	3.5	Up
DIAPH3-205-4_DIAPH3-205-6	ENSG00000139734.19_7	circDIAPH3	2	6	4	3	Up
DIAPH3-205-5_DIAPH3-205-6	ENSG00000139734.19_7	circDIAPH3	3	5	4	1.66667	Unaffected
DIAPH3-205-7_DIAPH3-205-10	ENSG00000139734.19_7	circDIAPH3	5	3	4	0.6	Unaffected
DIAPH3-205-8_DIAPH3-205-10	ENSG00000139734.19_7	circDIAPH3	2	4	3	2	Unaffected
DIAPH3-205-9_DIAPH3-205-11	ENSG00000139734.19_7	circDIAPH3	2	4	3	2	Unaffected
DICER1-203-20_DICER1-203-28	ENSG00000100697.14_6	circDICER1	4	20	12	5	Up
DICER1-203-27_DICER1-203-28	ENSG00000100697.14_6	circDICER1	4	2	3	0.5	Unaffected
DIDO1-201-11_DIDO1-201-15	ENSG00000101191.17_5	circDIDO1	10	7	8.5	0.7	Unaffected
DIP2B-204-2_DIP2B-204-4	ENSG00000066084.13_4	circDIP2B	2	2	2	1	Unaffected
DIP2C-201-35_DIP2C-201-36	ENSG00000151240.17_5	circDIP2C	13	6	9.5	0.461538	Down
DIPK2A-205-2_DIPK2A-205-3	ENSG00000181744.9_7	circDIPK2A	17	34	25.5	2	Unaffected
DKC1-213-2_DKC1-213-10	ENSG00000130826.18_5	circDKC1	2	2	2	1	Unaffected
DKC1-213-2_DKC1-213-7	ENSG00000130826.18_5	circDKC1	2	3	2.5	1.5	Unaffected
DKC1-213-8_DKC1-213-10	ENSG00000130826.18_5	circDKC1	2	4	3	2	Unaffected
DKC1-213-8_DKC1-213-9	ENSG00000130826.18_5	circDKC1	19	22	20.5	1.15789	Unaffected
DLAT-205-6_DLAT-205-7	ENSG00000150768.16_3	circDLAT	7	2	4.5	0.285714	Down
DLAT-205-8_DLAT-205-11	ENSG00000150768.16_3	circDLAT	2	2	2	1	Unaffected
DLG1-201-10_DLG1-201-12	ENSG00000075711.21_8	circDLG1	3	2	2.5	0.666667	Unaffected
DLG1-201-10_DLG1-201-13	ENSG00000075711.21_8	circDLG1	3	4	3.5	1.33333	Unaffected
DLG1-201-10_DLG1-201-14	ENSG00000075711.21_8	circDLG1	11	14	12.5	1.27273	Unaffected
DLG1-201-11_DLG1-201-14	ENSG00000075711.21_8	circDLG1	6	19	12.5	3.16667	Up
DLG1-201-12_DLG1-201-14	ENSG00000075711.21_8	circDLG1	47	56	51.5	1.19149	Unaffected
DLG1-201-13_DLG1-201-14	ENSG00000075711.21_8	circDLG1	4	7	5.5	1.75	Unaffected
DLG1-201-23_DLG1-201-23	ENSG00000075711.21_8	circDLG1	9	10	9.5	1.11111	Unaffected
DLG1-201-23_DLG1-201-25	ENSG00000075711.21_8	circDLG1	5	7	6	1.4	Unaffected
DLG1-201-9_DLG1-201-14	ENSG00000075711.21_8	circDLG1	5	29	17	5.8	Up
DLG5-201-28_DLG5-201-29	ENSG00000151208.17_6	circDLG5	26	29	27.5	1.11538	Unaffected
DLG5-201-28_DLG5-201-31	ENSG00000151208.17_6	circDLG5	5	6	5.5	1.2	Unaffected
DLGAP5-202-16_DLGAP5-202-18	ENSG00000126787.13_6	circDLGAP5	2	2	2	1	Unaffected
DMAC2L-213-2_DMAC2L-205-2	ENSG00000125375.16_7	circDMAC2L	2	2	2	1	Unaffected
DMD-212-5_DMD-212-11	ENSG00000198947.15_8	circDMD	2	3	2.5	1.5	Unaffected
DMTF1-201-2_DMTF1-201-7	ENSG00000135164.18_8	circDMTF1	5	5	5	1	Unaffected
DNA2-208-12_DNA2-208-16	ENSG00000138346.15_6	circDNA2	4	3	3.5	0.75	Unaffected
DNA2-208-13_DNA2-208-16	ENSG00000138346.15_6	circDNA2	34	61	47.5	1.79412	Unaffected
DNA2-208-14_DNA2-208-16	ENSG00000138346.15_6	circDNA2	4	6	5	1.5	Unaffected
DNA2-208-15_DNA2-208-16	ENSG00000138346.15_6	circDNA2	131	158	144.5	1.20611	Unaffected
DNA2-208-8_DNA2-208-16	ENSG00000138346.15_6	circDNA2	3	16	9.5	5.33333	Up
DNA2-208-9_DNA2-208-16	ENSG00000138346.15_6	circDNA2	3	6	4.5	2	Unaffected
DNAAF5-201-5_DNAAF5-201-11	ENSG00000164818.16_7	circDNAAF5	2	6	4	3	Up
DNAAF5-201-9_DNAAF5-201-11	ENSG00000164818.16_7	circDNAAF5	21	14	17.5	0.666667	Unaffected
DNAH14-208-12_DNAH14-208-15	ENSG00000185842.15_6	circDNAH14	2	9	5.5	4.5	Up
DNAH14-208-18_DNAH14-208-22	ENSG00000185842.15_6	circDNAH14	5	11	8	2.2	Up
DNAH14-208-19_DNAH14-208-22	ENSG00000185842.15_6	circDNAH14	5	6	5.5	1.2	Unaffected
DNAH14-208-2_DNAH14-208-10	ENSG00000185842.15_6	circDNAH14	71	220	145.5	3.09859	Up
DNAH14-208-2_DNAH14-208-11	ENSG00000185842.15_6	circDNAH14	8	16	12	2	Unaffected
DNAH14-208-2_DNAH14-208-15	ENSG00000185842.15_6	circDNAH14	2	6	4	3	Up
DNAH14-208-2_DNAH14-208-6	ENSG00000185842.15_6	circDNAH14	4	5	4.5	1.25	Unaffected
DNAH14-208-2_DNAH14-208-7	ENSG00000185842.15_6	circDNAH14	66	136	101	2.06061	Up
DNAH14-208-2_DNAH14-208-8	ENSG00000185842.15_6	circDNAH14	80	155	117.5	1.9375	Unaffected
DNAH14-208-20_DNAH14-208-22	ENSG00000185842.15_6	circDNAH14	2	8	5	4	Up
DNAH14-208-22_DNAH14-208-35	ENSG00000185842.15_6	circDNAH14	2	2	2	1	Unaffected
DNAH14-208-31_DNAH14-208-34	ENSG00000185842.15_6	circDNAH14	2	4	3	2	Unaffected
DNAH14-208-31_DNAH14-208-36	ENSG00000185842.15_6	circDNAH14	4	10	7	2.5	Up
DNAH14-208-9_DNAH14-208-11	ENSG00000185842.15_6	circDNAH14	2	3	2.5	1.5	Unaffected
DNAH14-211-16_DNAH14-210-21	ENSG00000185842.15_6	circDNAH14	4	10	7	2.5	Up
DNAH14-211-23_DNAH14-211-24	ENSG00000185842.15_6	circDNAH14	3	11	7	3.66667	Up
DNAH14-211-24_DNAH14-211-25	ENSG00000185842.15_6	circDNAH14	4	5	4.5	1.25	Unaffected
DNAH14-211-24_DNAH14-211-27	ENSG00000185842.15_6	circDNAH14	4	5	4.5	1.25	Unaffected
DNAH14-211-24_DNAH14-211-28	ENSG00000185842.15_6	circDNAH14	7	15	11	2.14286	Up
DNAH14-211-29_DNAH14-211-33	ENSG00000185842.15_6	circDNAH14	3	13	8	4.33333	Up
DNAH14-215-1_DNAH14-217-3	ENSG00000185842.15_6	circDNAH14	2	8	5	4	Up
DNAH14-217-3_DNAH14-210-35	ENSG00000185842.15_6	circDNAH14	2	4	3	2	Unaffected
DNAJA1-201-7_DNAJA1-201-8	ENSG00000086061.16_4	circDNAJA1	2	6	4	3	Up
DNAJA3-201-10_DNAJA3-209-1	ENSG00000103423.14_5	circDNAJA3	7	4	5.5	0.571429	Unaffected
DNAJB12-202-5_DNAJB12-202-6	ENSG00000148719.15_6	circDNAJB12	6	6	6	1	Unaffected
DNAJB6-201-6_DNAJB6-201-8	ENSG00000105993.15_7	circDNAJB6	41	44	42.5	1.07317	Unaffected
DNAJC1-202-6_DNAJC1-202-11	ENSG00000136770.11_7	circDNAJC1	4	3	3.5	0.75	Unaffected
DNAJC1-202-6_DNAJC1-202-9	ENSG00000136770.11_7	circDNAJC1	3	3	3	1	Unaffected
DNAJC10-201-11_DNAJC10-201-14	ENSG00000077232.18_7	circDNAJC10	2	4	3	2	Unaffected
DNAJC10-210-1_DNAJC10-210-1	ENSG00000077232.18_7	circDNAJC10	3	5	4	1.66667	Unaffected
DNAJC11-204-6_DNAJC11-204-8	ENSG00000007923.16_6	circDNAJC11	20	21	20.5	1.05	Unaffected
DNAJC13-201-21_DNAJC13-201-24	ENSG00000138246.17_8	circDNAJC13	2	4	3	2	Unaffected
DNAJC16-201-3_DNAJC16-201-7	ENSG00000116138.13_4	circDNAJC16	3	4	3.5	1.33333	Unaffected
DNAJC2-203-8_DNAJC2-203-10	ENSG00000105821.15_5	circDNAJC2	2	4	3	2	Unaffected
DNAJC3-202-5_DNAJC3-202-9	ENSG00000102580.15_5	circDNAJC3	14	29	21.5	2.07143	Up
DNAJC5-201-2_DNAJC5-201-4	ENSG00000101152.11_4	circDNAJC5	40	43	41.5	1.075	Unaffected
DNAJC5-202-2_DNAJC5-202-5	ENSG00000101152.11_4	circDNAJC5	4	3	3.5	0.75	Unaffected
DNAJC6-207-2_DNAJC6-207-4	ENSG00000116675.16_5	circDNAJC6	48	101	74.5	2.10417	Up
DNAJC7-201-3_DNAJC7-201-4	ENSG00000168259.17_8	circDNAJC7	2	2	2	1	Unaffected
DNASE1-207-2_DNASE1-207-3	ENSG00000213918.10_6	circDNASE1	7	14	10.5	2	Unaffected
DNASE2-201-2_DNASE2-201-3	ENSG00000105612.9_5	circDNASE2	7	10	8.5	1.42857	Unaffected
DNM1L-207-4_DNM1L-207-6	ENSG00000087470.18_8	circDNM1L	4	5	4.5	1.25	Unaffected
DNM1L-207-4_DNM1L-207-7	ENSG00000087470.18_8	circDNM1L	6	14	10	2.33333	Up
DNM1L-207-5_DNM1L-207-7	ENSG00000087470.18_8	circDNM1L	2	2	2	1	Unaffected
DNM1L-207-6_DNM1L-207-9	ENSG00000087470.18_8	circDNM1L	2	6	4	3	Up
DNM2-205-9_DNM2-205-11	ENSG00000079805.17_6	circDNM2	4	6	5	1.5	Unaffected
DNM2-205-9_DNM2-205-13	ENSG00000079805.17_6	circDNM2	2	2	2	1	Unaffected
DNMBP-203-12_DNMBP-203-13	ENSG00000107554.17_7	circDNMBP	2	4	3	2	Unaffected
DNMT1-206-3_DNMT1-206-4	ENSG00000130816.16_7	circDNMT1	6	8	7	1.33333	Unaffected
DNMT1-227-30_DNMT1-227-36	ENSG00000130816.16_7	circDNMT1	3	4	3.5	1.33333	Unaffected
DNMT1-227-32_DNMT1-227-36	ENSG00000130816.16_7	circDNMT1	8	7	7.5	0.875	Unaffected
DNMT3A-201-18_DNMT3A-201-20	ENSG00000119772.16_5	circDNMT3A	3	4	3.5	1.33333	Unaffected
DNMT3A-201-18_DNMT3A-201-22	ENSG00000119772.16_5	circDNMT3A	2	2	2	1	Unaffected
DNMT3B-202-7_DNMT3B-202-9	ENSG00000088305.18_5	circDNMT3B	21	22	21.5	1.04762	Unaffected
DNMT3B-202-8_DNMT3B-202-9	ENSG00000088305.18_5	circDNMT3B	2	3	2.5	1.5	Unaffected
DNPH1-202-1_DNPH1-202-2	ENSG00000112667.13_5	circDNPH1	14	19	16.5	1.35714	Unaffected
DOCK1-201-17_DOCK1-201-19	ENSG00000150760.12_4	circDOCK1	9	4	6.5	0.444444	Down
DOCK1-201-2_DOCK1-201-10	ENSG00000150760.12_4	circDOCK1	15	17	16	1.13333	Unaffected
DOCK1-201-2_DOCK1-201-11	ENSG00000150760.12_4	circDOCK1	3	2	2.5	0.666667	Unaffected
DOCK1-201-2_DOCK1-201-6	ENSG00000150760.12_4	circDOCK1	31	31	31	1	Unaffected
DOCK1-201-23_DOCK1-201-25	ENSG00000150760.12_4	circDOCK1	3	3	3	1	Unaffected
DOCK1-201-23_DOCK1-201-27	ENSG00000150760.12_4	circDOCK1	6	12	9	2	Unaffected
DOCK1-201-24_DOCK1-201-27	ENSG00000150760.12_4	circDOCK1	3	4	3.5	1.33333	Unaffected
DOCK1-201-26_DOCK1-201-27	ENSG00000150760.12_4	circDOCK1	4	7	5.5	1.75	Unaffected
DOCK1-201-33_DOCK1-201-38	ENSG00000150760.12_4	circDOCK1	2	2	2	1	Unaffected
DOCK1-201-7_DOCK1-201-10	ENSG00000150760.12_4	circDOCK1	2	3	2.5	1.5	Unaffected
DOCK3-201-24_DOCK3-201-27	ENSG00000088538.13_4	circDOCK3	2	2	2	1	Unaffected
DOCK4-005-12_DOCK4-005-9	ENSG00000128512.15	circDOCK4	3	2	2.5	0.666667	Unaffected
DOCK4-007-14_DOCK4-007-10	ENSG00000128512.15	circDOCK4	5	2	3.5	0.4	Down
DOCK5-201-49_DOCK5-201-50	ENSG00000147459.18_5	circDOCK5	13	14	13.5	1.07692	Unaffected
DOCK7-201-33_DOCK7-201-36	ENSG00000116641.18_8	circDOCK7	2	8	5	4	Up
DOP1A-201-27_DOP1A-201-30	ENSG00000083097.14_6	circDOP1A	2	5	3.5	2.5	Up
DOP1B-202-20_DOP1B-202-21	ENSG00000142197.12_5	circDOP1B	10	15	12.5	1.5	Unaffected
DOP1B-202-25_DOP1B-202-27	ENSG00000142197.12_5	circDOP1B	2	2	2	1	Unaffected
DOT1L-201-17_DOT1L-201-19	ENSG00000104885.18_4	circDOT1L	19	25	22	1.31579	Unaffected
DOT1L-201-3_DOT1L-201-7	ENSG00000104885.18_4	circDOT1L	2	4	3	2	Unaffected
DOT1L-201-4_DOT1L-201-7	ENSG00000104885.18_4	circDOT1L	6	6	6	1	Unaffected
DPH5-202-3_DPH5-202-6	ENSG00000117543.21_7	circDPH5	2	2	2	1	Unaffected
[truncated: 5,778 more rows]
