# Supplementary material for: HNRNPD regulates the biogenesis of circRNAs and the ratio of mRNAs to circRNAs for a set of genes
Source: RNA Biol. 2024 Aug 24;21(1):1–15. doi: 10.1080/15476286.2024.2386500 (PMC11346550; doi:10.1080/15476286.2024.2386500)
Supplement: Supplemental Material [file KRNB_A_2386500_SM0666.zip › Table S3_csh.xlsx]

## Sheet: nascent_level_circRNAs_447
circ_name	circ_ID	circ_Symbol	control_1_read	exp_1_read	mean_expression	Fold_change	expression_level
AAGAB-201-6_AAGAB-201-9	ENSG00000103591.13_6	circAAGAB	1	1	1	1	Unaffected
AC006001.3-203-7_AC006001.3-203-8	ENSG00000229180.7_7	circAC006001.3	1	1	1	1	Unaffected
AC010976.1-221-5_AC010976.1-221-5	ENSG00000231731.7_9	circAC010976.1	1	1	1	1	Unaffected
AC011287.1-201-6_AC011287.1-201-6	ENSG00000229618.3_7	circAC011287.1	1	2	1.5	2	Unaffected
AC012305.1-201-1_AC012305.1-201-1	ENSG00000221704.1	circAC012305.1	1	2	1.5	2	Unaffected
AC022022.2-201-1_AC022022.2-201-1	ENSG00000270421.1_5	circAC022022.2	1	2	1.5	2	Unaffected
AC068205.3-201-1_AC068205.3-201-1	ENSG00000283393.1_5	circAC068205.3	1	1	1	1	Unaffected
AC073487.1-201-2_AC073487.1-201-2	ENSG00000257509.1_8	circAC073487.1	1	1	1	1	Unaffected
AC110275.1-201-2_AC110275.1-201-3	ENSG00000254673.1_7,ENSG00000168522.13_7	circAC110275.1,circFNTA	3	2	2.5	0.666667	Unaffected
AC118549.1-202-11_AC118549.1-202-14	ENSG00000036549.13_7	circAC118549.1	1	1	1	1	Unaffected
AC130462.3-201-3_NFATC3-201-3	ENSG00000072736.19_7	circNFATC3	2	4	3	2	Unaffected
AC132807.2-202-5_AC132807.2-202-5	ENSG00000274840.4_6	circAC132807.2	1	1	1	1	Unaffected
ACBD6-208-10_ACBD6-208-11	ENSG00000230124.8_7	circACBD6	1	3	2	3	Up
ACTR2-201-2_ACTR2-201-8	ENSG00000138071.13_5	circACTR2	1	2	1.5	2	Unaffected
ADGRL2-206-5_ADGRL2-206-6	ENSG00000117114.20_8	circADGRL2	1	1	1	1	Unaffected
ADIPOR2-204-2_ADIPOR2-204-2	ENSG00000006831.10_4	circADIPOR2	2	1	1.5	0.5	Unaffected
AEBP2-206-2_AEBP2-206-3	ENSG00000139154.16_9	circAEBP2	1	6	3.5	6	Up
AEBP2-207-2_AEBP2-207-5	ENSG00000139154.16_9	circAEBP2	1	3	2	3	Up
AEBP2-207-4_AEBP2-207-5	ENSG00000139154.16_9	circAEBP2	1	2	1.5	2	Unaffected
AFF1-202-3_AFF1-202-4	ENSG00000172493.21_5	circAFF1	3	3	3	1	Unaffected
AKAP12-204-4_AKAP12-204-4	ENSG00000131016.17_5	circAKAP12	2	4	3	2	Unaffected
AL365222.1-201-1_AL365222.1-201-1	ENSG00000276064.1_5	circAL365222.1	1	1	1	1	Unaffected
AL731577.2-201-2_ZRANB1-201-1	ENSG00000249456.1_7,ENSG00000019995.6_4	circAL731577.2,circZRANB1	3	5	4	1.66667	Unaffected
ANKHD1-207-11_ANKHD1-207-15	ENSG00000131503.21_5	circANKHD1	1	1	1	1	Unaffected
ANKLE2-201-4_ANKLE2-201-5	ENSG00000176915.15_5	circANKLE2	1	4	2.5	4	Up
ANKRD13C-202-5_ANKRD13C-202-12	ENSG00000118454.13_5	circANKRD13C	1	1	1	1	Unaffected
ANKRD17-202-6_ANKRD17-202-6	ENSG00000132466.19_8	circANKRD17	3	2	2.5	0.666667	Unaffected
ANKRD50-201-1_ANKRD50-201-1	ENSG00000151458.12_5	circANKRD50	1	2	1.5	2	Unaffected
ANKRD50-201-1_ANKRD50-201-3	ENSG00000151458.12_5	circANKRD50	1	2	1.5	2	Unaffected
ANXA7-202-9_ANXA7-202-12	ENSG00000138279.16_7	circANXA7	1	7	4	7	Up
AP1S3-208-4_AP1S3-208-4	ENSG00000152056.17_7	circAP1S3	1	1	1	1	Unaffected
AP2A1-201-1_AP2A1-201-4	ENSG00000196961.12_2	circAP2A1	1	1	1	1	Unaffected
AP2A1-201-2_AP2A1-201-4	ENSG00000196961.12_2	circAP2A1	4	6	5	1.5	Unaffected
ARGLU1-203-2_ARGLU1-203-3	ENSG00000134884.15_8	circARGLU1	1	3	2	3	Up
ARHGAP35-207-2_ARHGAP35-207-2	ENSG00000160007.19_5	circARHGAP35	1	1	1	1	Unaffected
ARHGAP35-207-4_ARHGAP35-207-4	ENSG00000160007.19_5	circARHGAP35	1	2	1.5	2	Unaffected
ARHGAP5-210-2_ARHGAP5-210-2	ENSG00000100852.13_6	circARHGAP5	14	29	21.5	2.07143	Up
ARHGAP5-210-2_ARHGAP5-210-3	ENSG00000100852.13_6	circARHGAP5	1	3	2	3	Up
ARHGEF12-202-2_ARHGEF12-202-3	ENSG00000196914.9_4	circARHGEF12	1	1	1	1	Unaffected
ARID1A-204-2_ARID1A-204-4	ENSG00000117713.20_7	circARID1A	1	3	2	3	Up
ARID4B-203-9_ARID4B-203-17	ENSG00000054267.22_7	circARID4B	1	2	1.5	2	Unaffected
ARIH1-201-2_ARIH1-201-3	ENSG00000166233.15_6	circARIH1	1	2	1.5	2	Unaffected
ASAP1-202-18_ASAP1-202-23	ENSG00000153317.15_6	circASAP1	2	4	3	2	Unaffected
ASCC3-204-30_ASCC3-204-34	ENSG00000112249.14_8	circASCC3	2	1	1.5	0.5	Unaffected
ASCC3-204-35_ASCC3-204-38	ENSG00000112249.14_8	circASCC3	2	1	1.5	0.5	Unaffected
ASH1L-201-23_ASH1L-201-26	ENSG00000116539.13_7	circASH1L	1	1	1	1	Unaffected
ASH1L-201-24_ASH1L-201-25	ENSG00000116539.13_7	circASH1L	1	1	1	1	Unaffected
ASH1L-201-27_ASH1L-201-27	ENSG00000116539.13_7	circASH1L	1	2	1.5	2	Unaffected
ATAD2B-201-13_ATAD2B-201-13	ENSG00000119778.15_8	circATAD2B	1	1	1	1	Unaffected
ATAD3B-201-5_ATAD3A-201-7	ENSG00000160072.20_4,ENSG00000197785.14_7	circATAD3B,circATAD3A	1	2	1.5	2	Unaffected
ATE1-202-6_ATE1-202-6	ENSG00000107669.17_9	circATE1	1	1	1	1	Unaffected
ATF2-212-2_ATF2-212-10	ENSG00000115966.17_6	circATF2	2	1	1.5	0.5	Unaffected
ATF6-201-10_ATF6-201-14	ENSG00000118217.6_5	circATF6	1	3	2	3	Up
ATG2B-202-37_ATG2B-202-41	ENSG00000066739.12_5	circATG2B	1	5	3	5	Up
ATP8A1-202-33_ATP8A1-202-36	ENSG00000124406.16_7	circATP8A1	1	1	1	1	Unaffected
ATP9B-206-2_ATP9B-206-5	ENSG00000166377.20_7	circATP9B	1	2	1.5	2	Unaffected
ATRNL1-210-3_ATRNL1-210-7	ENSG00000107518.18_7	circATRNL1	1	1	1	1	Unaffected
ATXN10-201-2_ATXN10-201-6	ENSG00000130638.17_6	circATXN10	1	2	1.5	2	Unaffected
ATXN10-201-2_ATXN10-201-9	ENSG00000130638.17_6	circATXN10	2	3	2.5	1.5	Unaffected
B3GALNT2-202-8_B3GALNT2-202-11	ENSG00000162885.13_5	circB3GALNT2	1	7	4	7	Up
BACH1-201-2_BACH1-201-4	ENSG00000156273.16_7	circBACH1	6	4	5	0.666667	Unaffected
BACH1-201-3_BACH1-201-4	ENSG00000156273.16_7	circBACH1	4	1	2.5	0.25	Down
BARD1-201-6_BARD1-201-10	ENSG00000138376.11_6	circBARD1	1	1	1	1	Unaffected
BARD1-201-6_BARD1-201-8	ENSG00000138376.11_6	circBARD1	1	2	1.5	2	Unaffected
BAZ1A-202-19_BAZ1A-202-21	ENSG00000198604.11_7	circBAZ1A	1	2	1.5	2	Unaffected
BBX-206-4_BBX-206-5	ENSG00000114439.19_8	circBBX	1	2	1.5	2	Unaffected
BDP1-201-21_BDP1-201-35	ENSG00000145734.19_7	circBDP1	1	1	1	1	Unaffected
BIRC6-201-10_BIRC6-201-10	ENSG00000115760.14_5	circBIRC6	3	2	2.5	0.666667	Unaffected
BLM-201-12_BLM-201-12	ENSG00000197299.12_5	circBLM	3	7	5	2.33333	Up
BPTF-201-21_BPTF-201-27	ENSG00000171634.18_7	circBPTF	3	6	4.5	2	Unaffected
BTF3L4-207-3_BTF3L4-207-3	ENSG00000134717.18_5	circBTF3L4	2	3	2.5	1.5	Unaffected
CAMLG-201-2_CAMLG-201-3	ENSG00000164615.5_4	circCAMLG	1	1	1	1	Unaffected
CAMSAP1-202-15_CAMSAP1-202-16	ENSG00000130559.19_5	circCAMSAP1	1	12	6.5	12	Up
CANX-214-4_CANX-214-4	ENSG00000127022.15_8	circCANX	1	1	1	1	Unaffected
CASP8AP2-201-7_CASP8AP2-201-9	ENSG00000118412.12_6	circCASP8AP2	1	2	1.5	2	Unaffected
CAST-215-4_CAST-215-9	ENSG00000153113.23_8	circCAST	1	1	1	1	Unaffected
CCAR1-218-2_CCAR1-218-18	ENSG00000060339.14_8	circCCAR1	1	2	1.5	2	Unaffected
CCDC134-202-2_CCDC134-202-3	ENSG00000100147.13_3	circCCDC134	1	3	2	3	Up
CCDC47-207-1_CCDC47-207-1	ENSG00000108588.14_8	circCCDC47	1	2	1.5	2	Unaffected
CD2AP-201-2_CD2AP-201-5	ENSG00000198087.7_5	circCD2AP	2	1	1.5	0.5	Unaffected
CDC42BPA-204-26_CDC42BPA-204-29	ENSG00000143776.18_9	circCDC42BPA	1	1	1	1	Unaffected
CDK11B-201-6_AL031282.2-201-4	ENSG00000248333.8_5,ENSG00000008128.23_7,ENSG00000268575.1_8	circCDK11B,circCDK11A,circAL031282.2	1	6	3.5	6	Up
CDK13-202-3_CDK13-202-5	ENSG00000065883.16_6	circCDK13	1	2	1.5	2	Unaffected
CDYL-201-4_CDYL-201-4	ENSG00000153046.18_5	circCDYL	2	15	8.5	7.5	Up
CELF1-204-7_CELF1-204-7	ENSG00000149187.18_9	circCELF1	2	1	1.5	0.5	Unaffected
CEP112-203-24_CEP112-203-26	ENSG00000154240.17_8	circCEP112	1	1	1	1	Unaffected
CEP192-203-2_CEP192-203-9	ENSG00000101639.18_9	circCEP192	2	4	3	2	Unaffected
CEP192-214-2_CEP192-214-12	ENSG00000101639.18_9	circCEP192	1	3	2	3	Up
CEP350-202-2_CEP350-202-8	ENSG00000135837.16_7	circCEP350	2	1	1.5	0.5	Unaffected
CEP350-202-7_CEP350-202-14	ENSG00000135837.16_7	circCEP350	1	1	1	1	Unaffected
CEP72-201-2_CEP72-201-3	ENSG00000112877.8_4	circCEP72	2	2	2	1	Unaffected
CHD2-208-32_CHD2-208-37	ENSG00000173575.22_7	circCHD2	1	1	1	1	Unaffected
CHD6-203-33_CHD6-203-34	ENSG00000124177.15_6	circCHD6	2	1	1.5	0.5	Unaffected
CHD7-201-2_CHD7-201-2	ENSG00000171316.12_5	circCHD7	2	3	2.5	1.5	Unaffected
CHD7-201-2_CHD7-201-3	ENSG00000171316.12_5	circCHD7	1	1	1	1	Unaffected
CHM-201-8_CHM-201-11	ENSG00000188419.14_5	circCHM	1	2	1.5	2	Unaffected
CLEC16A-203-4_CLEC16A-203-10	ENSG00000038532.16_8	circCLEC16A	1	1	1	1	Unaffected
CLNS1A-204-5_CLNS1A-204-5	ENSG00000074201.9_7	circCLNS1A	1	3	2	3	Up
CMPK1-203-2_CMPK1-203-5	ENSG00000162368.13_3	circCMPK1	1	1	1	1	Unaffected
COCH-201-3_COCH-201-7	ENSG00000100473.18_6	circCOCH	1	1	1	1	Unaffected
COP1-203-15_COP1-203-17	ENSG00000143207.21_9	circCOP1	1	2	1.5	2	Unaffected
CPSF6-202-2_CPSF6-202-9	ENSG00000111605.18_6	circCPSF6	17	51	34	3	Up
CPSF6-202-4_CPSF6-202-9	ENSG00000111605.18_6	circCPSF6	1	1	1	1	Unaffected
CREBBP-201-30_CREBBP-201-30	ENSG00000005339.15_9	circCREBBP	3	1	2	0.333333	Down
CRKL-201-2_CRKL-201-2	ENSG00000099942.13_4	circCRKL	1	3	2	3	Up
CS-212-11_CS-212-11	ENSG00000062485.19_9	circCS	2	3	2.5	1.5	Unaffected
CSDE1-202-12_CSDE1-202-16	ENSG00000009307.16_9	circCSDE1	1	3	2	3	Up
CSNK1G3-201-2_CSNK1G3-201-4	ENSG00000151292.17_5	circCSNK1G3	3	1	2	0.333333	Down
CWF19L2-201-7_CWF19L2-201-10	ENSG00000152404.15_5	circCWF19L2	1	5	3	5	Up
DAGLB-203-1_DAGLB-204-10	ENSG00000164535.15_6	circDAGLB	1	3	2	3	Up
DCAF5-201-5_DCAF5-201-8	ENSG00000139990.18_6	circDCAF5	2	1	1.5	0.5	Unaffected
DCLK2-201-2_DCLK2-201-2	ENSG00000170390.16_6	circDCLK2	1	1	1	1	Unaffected
DDX17-203-6_DDX17-203-12	ENSG00000100201.22_7	circDDX17	3	3	3	1	Unaffected
DDX21-201-2_DDX21-201-2	ENSG00000165732.13_5	circDDX21	1	5	3	5	Up
DEK-212-3_DEK-212-9	ENSG00000124795.17_8	circDEK	2	4	3	2	Unaffected
DHX33-201-9_DHX33-201-10	ENSG00000005100.13_8	circDHX33	2	2	2	1	Unaffected
DICER1-201-20_DICER1-201-26	ENSG00000100697.14_6	circDICER1	1	1	1	1	Unaffected
DNA2-208-12_DNA2-208-16	ENSG00000138346.15_6	circDNA2	1	1	1	1	Unaffected
DNAH14-208-2_DNAH14-208-10	ENSG00000185842.15_6	circDNAH14	3	9	6	3	Up
DNAH14-208-2_DNAH14-208-7	ENSG00000185842.15_6	circDNAH14	1	6	3.5	6	Up
DNAH14-208-2_DNAH14-208-8	ENSG00000185842.15_6	circDNAH14	4	1	2.5	0.25	Down
DYRK1A-206-1_DYRK1A-206-2	ENSG00000157540.21_7	circDYRK1A	1	2	1.5	2	Unaffected
EDC3-201-5_EDC3-201-6	ENSG00000179151.13_8	circEDC3	1	1	1	1	Unaffected
EEF1A1-201-1_EEF1A1-208-1	ENSG00000156508.18_7	circEEF1A1	2	3	2.5	1.5	Unaffected
EHMT1-204-4_EHMT1-204-6	ENSG00000181090.21_8	circEHMT1	1	1	1	1	Unaffected
EIF3B-204-6_EIF3B-204-7	ENSG00000106263.18_4	circEIF3B	1	1	1	1	Unaffected
EIF4G3-204-25_EIF4G3-204-28	ENSG00000075151.20_5	circEIF4G3	1	1	1	1	Unaffected
EIF4G3-204-30_EIF4G3-204-31	ENSG00000075151.20_5	circEIF4G3	1	1	1	1	Unaffected
EIF5B-205-2_EIF5B-205-10	ENSG00000158417.11_5	circEIF5B	1	1	1	1	Unaffected
EMB-201-1_EMB-201-7	ENSG00000170571.12_6	circEMB	1	2	1.5	2	Unaffected
EMILIN2-201-4_EMILIN2-201-4	ENSG00000132205.11_4	circEMILIN2	1	4	2.5	4	Up
ERCC6L2-203-2_ERCC6L2-203-10	ENSG00000182150.17_7	circERCC6L2	2	2	2	1	Unaffected
ERI3-204-5_ERI3-204-7	ENSG00000117419.16_7	circERI3	1	1	1	1	Unaffected
ESYT2-201-10_ESYT2-201-14	ENSG00000117868.17_8	circESYT2	1	1	1	1	Unaffected
ETFA-203-5_ETFA-203-10	ENSG00000140374.16_7	circETFA	1	2	1.5	2	Unaffected
ETNK1-207-3_ETNK1-207-6	ENSG00000139163.16_8	circETNK1	1	2	1.5	2	Unaffected
ETV3-202-1_ETV3-202-1	ENSG00000117036.12_5	circETV3	1	1	1	1	Unaffected
EXT1-202-6_EXT1-202-6	ENSG00000182197.12_8	circEXT1	1	4	2.5	4	Up
EYA3-203-13_EYA3-203-17	ENSG00000158161.16_7	circEYA3	1	2	1.5	2	Unaffected
FAF1-202-14_FAF1-202-17	ENSG00000185104.20_6	circFAF1	1	1	1	1	Unaffected
FAF1-202-3_FAF1-202-4	ENSG00000185104.20_6	circFAF1	1	2	1.5	2	Unaffected
FAM120A-201-2_FAM120A-201-3	ENSG00000048828.17_5	circFAM120A	5	4	4.5	0.8	Unaffected
FAM120A-201-2_FAM120A-201-4	ENSG00000048828.17_5	circFAM120A	2	1	1.5	0.5	Unaffected
FAM120A-201-2_FAM120A-201-5	ENSG00000048828.17_5	circFAM120A	3	2	2.5	0.666667	Unaffected
FAM120B-205-2_FAM120B-205-3	ENSG00000112584.13_4	circFAM120B	2	3	2.5	1.5	Unaffected
FAM126A-204-2_FAM126A-204-9	ENSG00000122591.12_7	circFAM126A	1	2	1.5	2	Unaffected
FAM169A-203-8_FAM169A-203-11	ENSG00000198780.12_5	circFAM169A	1	2	1.5	2	Unaffected
FANCA-229-1_FANCA-217-3	ENSG00000187741.15_8	circFANCA	1	7	4	7	Up
FANCL-203-9_FANCL-203-12	ENSG00000115392.12_6	circFANCL	3	5	4	1.66667	Unaffected
FARP2-201-3_FARP2-201-10	ENSG00000006607.14_7	circFARP2	1	1	1	1	Unaffected
FARS2-202-2_FARS2-202-2	ENSG00000145982.13_7	circFARS2	1	1	1	1	Unaffected
FAT1-201-26_FAT1-201-26	ENSG00000083857.14_7	circFAT1	6	10	8	1.66667	Unaffected
FAT4-204-1_FAT4-204-1	ENSG00000196159.12_3	circFAT4	1	1	1	1	Unaffected
FBXL17-204-6_FBXL17-204-8	ENSG00000145743.17_5	circFBXL17	2	2	2	1	Unaffected
FBXL5-201-3_FBXL5-201-10	ENSG00000118564.15_8	circFBXL5	1	1	1	1	Unaffected
FBXW7-201-11_FBXW7-201-12	ENSG00000109670.16_8	circFBXW7	1	10	5.5	10	Up
FBXW7-204-11_FBXW7-204-11	ENSG00000109670.16_8	circFBXW7	1	3	2	3	Up
FGFR1-243-15_FGFR1-243-16	ENSG00000077782.21_7	circFGFR1	1	1	1	1	Unaffected
FIP1L1-202-12_FIP1L1-202-13	ENSG00000145216.16_7	circFIP1L1	1	1	1	1	Unaffected
FIRRE-202-4_FIRRE-202-12	ENSG00000213468.7_10	circFIRRE	2	3	2.5	1.5	Unaffected
FIRRE-206-2_FIRRE-206-10	ENSG00000213468.7_10	circFIRRE	8	11	9.5	1.375	Unaffected
FNDC3B-202-2_FNDC3B-202-3	ENSG00000075420.13_4	circFNDC3B	1	2	1.5	2	Unaffected
FNDC3B-202-5_FNDC3B-202-6	ENSG00000075420.13_4	circFNDC3B	1	4	2.5	4	Up
FOXK2-202-2_FOXK2-202-3	ENSG00000141568.21_6	circFOXK2	1	2	1.5	2	Unaffected
GCN1-201-28_GCN1-201-30	ENSG00000089154.11_5	circGCN1	2	2	2	1	Unaffected
GDI2-203-5_GDI2-203-10	ENSG00000057608.17_8	circGDI2	1	1	1	1	Unaffected
GNB1-202-9_GNB1-202-9	ENSG00000078369.18_5	circGNB1	1	3	2	3	Up
GPI-221-9_GPI-221-9	ENSG00000105220.17_8	circGPI	1	1	1	1	Unaffected
GRB10-203-13_GRB10-203-14	ENSG00000106070.20_7	circGRB10	1	1	1	1	Unaffected
GSE1-216-3_GSE1-216-3	ENSG00000131149.19_6	circGSE1	1	1	1	1	Unaffected
HDGFL3-201-2_HDGFL3-201-5	ENSG00000166503.9_9	circHDGFL3	1	1	1	1	Unaffected
HEATR1-203-24_HEATR1-203-30	ENSG00000119285.11_6	circHEATR1	1	1	1	1	Unaffected
HIPK2-202-14_HIPK2-202-14	ENSG00000064393.16_6	circHIPK2	1	1	1	1	Unaffected
HIPK3-204-2_HIPK3-204-2	ENSG00000110422.12_6	circHIPK3	5	5	5	1	Unaffected
HMGCS1-201-2_HMGCS1-201-7	ENSG00000112972.15_8	circHMGCS1	1	1	1	1	Unaffected
HMGCS1-201-6_HMGCS1-201-7	ENSG00000112972.15_8	circHMGCS1	1	2	1.5	2	Unaffected
HNRNPA2B1-208-9_HNRNPA2B1-208-10	ENSG00000122566.21_7	circHNRNPA2B1	1	1	1	1	Unaffected
HNRNPU-212-1_HNRNPU-212-5	ENSG00000153187.20_9	circHNRNPU	1	1	1	1	Unaffected
HOMER1-202-2_HOMER1-202-8	ENSG00000152413.15_5	circHOMER1	1	2	1.5	2	Unaffected
HOMER1-202-5_HOMER1-202-8	ENSG00000152413.15_5	circHOMER1	2	8	5	4	Up
HPRT1-201-2_HPRT1-201-6	ENSG00000165704.15_4	circHPRT1	3	4	3.5	1.33333	Unaffected
HPS5-203-8_HPS5-203-9	ENSG00000110756.18_5	circHPS5	1	1	1	1	Unaffected
HSP90AB2P-202-1_HSP90AB2P-202-1	ENSG00000205940.8_3	circHSP90AB2P	1	1	1	1	Unaffected
HTT-201-4_HTT-201-4	ENSG00000197386.12_9	circHTT	1	1	1	1	Unaffected
IARS1-202-15_IARS1-202-17	ENSG00000196305.17_5	circIARS1	1	1	1	1	Unaffected
IARS1-202-15_IARS1-202-22	ENSG00000196305.17_5	circIARS1	3	3	3	1	Unaffected
IGF2BP2-AS1-202-8_IGF2BP2-AS1-202-8	ENSG00000163915.7_6	circIGF2BP2-AS1	1	2	1.5	2	Unaffected
INPP5B-203-19_UTP11-203-1	ENSG00000204084.13_7,ENSG00000183520.12_5	circINPP5B,circUTP11	1	4	2.5	4	Up
IPO8-201-1_IPO8-201-1	ENSG00000133704.10_6	circIPO8	1	2	1.5	2	Unaffected
KANSL1L-201-14_KANSL1L-201-14	ENSG00000144445.17_6	circKANSL1L	1	2	1.5	2	Unaffected
KCNMB4-201-3_KCNMB4-201-3	ENSG00000135643.5_4	circKCNMB4	1	1	1	1	Unaffected
KCNQ5-203-2_MIR4282-201-1	ENSG00000185760.15_6,ENSG00000266180.1	circKCNQ5,circMIR4282	2	2	2	1	Unaffected
KDM3B-201-11_KDM3B-201-11	ENSG00000120733.14_4	circKDM3B	1	1	1	1	Unaffected
KHDRBS1-203-2_KHDRBS1-203-10	ENSG00000121774.18_4	circKHDRBS1	1	1	1	1	Unaffected
KIAA0930-205-4_KIAA0930-205-4	ENSG00000100364.18_6	circKIAA0930	1	1	1	1	Unaffected
KLHL24-205-3_KLHL24-205-8	ENSG00000114796.16_6	circKLHL24	1	2	1.5	2	Unaffected
KMT2D-201-46_KMT2D-201-45	ENSG00000167548.15_8	circKMT2D	1	1	1	1	Unaffected
KPNB1-202-7_KPNB1-202-14	ENSG00000108424.10_6	circKPNB1	2	4	3	2	Unaffected
LARP4-201-2_LARP4-201-5	ENSG00000161813.22_8	circLARP4	1	1	1	1	Unaffected
LARP4B-201-14_LARP4B-201-17	ENSG00000107929.15_4	circLARP4B	1	1	1	1	Unaffected
LCOR-204-5_LCOR-204-7	ENSG00000196233.13_7	circLCOR	2	1	1.5	0.5	Unaffected
LINC00632-206-2_LINC00632-211-2	ENSG00000203930.12_5	circLINC00632	38	83	60.5	2.18421	Up
LINC01578-211-2_LINC01578-211-4	ENSG00000272888.7_7,ENSG00000279765.3_8	circLINC01578,circAC013394.1	1	1	1	1	Unaffected
LINC01619-209-3_LINC01619-209-3	ENSG00000257242.8_8	circLINC01619	1	1	1	1	Unaffected
LINC01980-204-4_LINC01980-204-7	ENSG00000225548.7_7	circLINC01980	1	2	1.5	2	Unaffected
LRCH1-201-16_LRCH1-201-18	ENSG00000136141.15_5	circLRCH1	1	1	1	1	Unaffected
LRP6-201-22_LRP6-201-22	ENSG00000070018.9_7	circLRP6	1	2	1.5	2	Unaffected
LSM14A-202-2_LSM14A-202-3	ENSG00000257103.8_6	circLSM14A	1	1	1	1	Unaffected
LUC7L-216-1_LUC7L-216-1	ENSG00000007392.16_7	circLUC7L	1	1	1	1	Unaffected
MALAT1-203-1_MALAT1-203-1	ENSG00000251562.8_5	circMALAT1	1	1	1	1	Unaffected
MAN1A2-201-2_MAN1A2-201-3	ENSG00000198162.12_5	circMAN1A2	12	7	9.5	0.583333	Unaffected
MAN1A2-201-2_MAN1A2-201-4	ENSG00000198162.12_5	circMAN1A2	10	16	13	1.6	Unaffected
MAN1A2-201-2_MAN1A2-201-5	ENSG00000198162.12_5	circMAN1A2	12	20	16	1.66667	Unaffected
MAN1A2-201-2_MAN1A2-201-6	ENSG00000198162.12_5	circMAN1A2	10	9	9.5	0.9	Unaffected
MAP3K4-202-2_MAP3K4-202-3	ENSG00000085511.20_5	circMAP3K4	3	7	5	2.33333	Up
MAPK9-207-8_MAPK9-207-11	ENSG00000050748.17_9	circMAPK9	1	1	1	1	Unaffected
MARK3-222-3_MARK3-222-3	ENSG00000075413.18_7	circMARK3	2	1	1.5	0.5	Unaffected
MCCC2-209-2_MCCC2-209-6	ENSG00000131844.16_4	circMCCC2	1	1	1	1	Unaffected
MDM2-202-5_MDM2-202-7	ENSG00000135679.25_8	circMDM2	1	1	1	1	Unaffected
MED13L-201-28_MED13L-201-29	ENSG00000123066.8_8	circMED13L	3	5	4	1.66667	Unaffected
MED13L-215-1_MED13L-230-1	ENSG00000123066.8_8	circMED13L	4	1	2.5	0.25	Down
MED27-205-1_MED27-205-1	ENSG00000160563.14_6	circMED27	1	1	1	1	Unaffected
MED6-207-2_MED6-207-8	ENSG00000133997.11_5	circMED6	1	1	1	1	Unaffected
MFN2-203-11_MFN2-203-12	ENSG00000116688.17_8	circMFN2	1	1	1	1	Unaffected
MGAT5-203-2_MGAT5-203-3	ENSG00000152127.9_5	circMGAT5	2	4	3	2	Unaffected
MIB1-204-2_MIB1-204-6	ENSG00000101752.11_3	circMIB1	3	4	3.5	1.33333	Unaffected
MID2-201-2_MID2-201-3	ENSG00000080561.13_4	circMID2	2	1	1.5	0.5	Unaffected
MKLN1-203-8_MKLN1-203-10	ENSG00000128585.18_6	circMKLN1	1	3	2	3	Up
MPP6-201-2_MPP6-201-9	ENSG00000105926.15_6	circMPP6	1	4	2.5	4	Up
MSH3-207-14_MSH3-207-19	ENSG00000113318.11_5	circMSH3	1	1	1	1	Unaffected
MTCL1-201-2_MTCL1-201-3	ENSG00000168502.17_4	circMTCL1	1	2	1.5	2	Unaffected
MTHFD1L-206-1_MTHFD1L-206-2	ENSG00000120254.15_7	circMTHFD1L	1	1	1	1	Unaffected
MTPAP-201-4_MTPAP-201-8	ENSG00000107951.14_3	circMTPAP	2	1	1.5	0.5	Unaffected
MTR-202-3_MTR-202-8	ENSG00000116984.13_6	circMTR	2	2	2	1	Unaffected
MYCBP2-211-63_MYCBP2-211-68	ENSG00000005810.18_5	circMYCBP2	1	1	1	1	Unaffected
N4BP2L2-202-5_N4BP2L2-202-8	ENSG00000244754.9_6	circN4BP2L2	1	1	1	1	Unaffected
NAP1L4-212-15_NAP1L4-212-15	ENSG00000205531.13_7	circNAP1L4	1	1	1	1	Unaffected
NBPF1-203-11_NBPF1-203-15	ENSG00000219481.10_5	circNBPF1	2	2	2	1	Unaffected
NDUFA10-206-3_NDUFA10-206-5	ENSG00000130414.12_8	circNDUFA10	2	4	3	2	Unaffected
NEAT1-205-2_NEAT1-202-1	ENSG00000245532.9_6	circNEAT1	21	33	27	1.57143	Unaffected
NECTIN3-206-2_NECTIN3-206-5	ENSG00000177707.11_7	circNECTIN3	1	4	2.5	4	Up
NEIL3-201-8_NEIL3-201-9	ENSG00000109674.4_4	circNEIL3	1	3	2	3	Up
NFATC1-201-2_NFATC1-201-2	ENSG00000131196.17_4	circNFATC1	1	1	1	1	Unaffected
NIPBL-201-2_NIPBL-201-9	ENSG00000164190.19_6	circNIPBL	2	1	1.5	0.5	Unaffected
NOP58-201-9_NOP58-201-9	ENSG00000055044.11_4	circNOP58	3	8	5.5	2.66667	Up
NR3C2-202-8_NR3C2-202-8	ENSG00000151623.15_6	circNR3C2	1	1	1	1	Unaffected
NSD1-202-6_NSD1-202-6	ENSG00000165671.20_5	circNSD1	1	1	1	1	Unaffected
NSD3-202-23_NSD3-202-23	ENSG00000147548.17_8	circNSD3	1	3	2	3	Up
NUP107-210-2_NUP107-210-2	ENSG00000111581.10_7	circNUP107	1	3	2	3	Up
NUP98-203-20_NUP98-203-23	ENSG00000110713.17_7	circNUP98	1	1	1	1	Unaffected
NUP98-214-5_NUP98-214-6	ENSG00000110713.17_7	circNUP98	3	3	3	1	Unaffected
NVL-212-19_NVL-212-20	ENSG00000143748.18_7	circNVL	1	1	1	1	Unaffected
OTULIN-204-2_OTULIN-203-2	ENSG00000154124.5_4	circOTULIN	1	1	1	1	Unaffected
PAFAH1B2-204-2_PAFAH1B2-204-5	ENSG00000168092.14_4	circPAFAH1B2	4	1	2.5	0.25	Down
PAX3-206-3_PAX3-206-5	ENSG00000135903.20_5	circPAX3	3	2	2.5	0.666667	Unaffected
PDXK-215-1_PDXK-215-1	ENSG00000160209.19_4	circPDXK	1	1	1	1	Unaffected
PGAP1-206-24_PGAP1-206-27	ENSG00000197121.15_5	circPGAP1	1	2	1.5	2	Unaffected
PHBP19-201-1_PHBP19-201-1	ENSG00000257246.1_4	circPHBP19	1	1	1	1	Unaffected
PHC3-215-9_PHC3-215-11	ENSG00000173889.16_7	circPHC3	1	2	1.5	2	Unaffected
PHF14-201-3_PHF14-201-4	ENSG00000106443.16_4	circPHF14	1	2	1.5	2	Unaffected
PHIP-201-35_PHIP-201-36	ENSG00000146247.14_6	circPHIP	1	2	1.5	2	Unaffected
PISD-205-4_PISD-205-4	ENSG00000241878.11_6	circPISD	1	2	1.5	2	Unaffected
PKN2-201-2_PKN2-201-8	ENSG00000065243.20_6	circPKN2	1	3	2	3	Up
PLCE1-202-1_PLCE1-202-1	ENSG00000138193.15_4	circPLCE1	1	1	1	1	Unaffected
POLA1-207-21_POLA1-207-30	ENSG00000101868.11_5	circPOLA1	1	1	1	1	Unaffected
POLA1-207-23_POLA1-207-30	ENSG00000101868.11_5	circPOLA1	2	1	1.5	0.5	Unaffected
POLR2A-209-30_POLR2A-209-29	ENSG00000181222.17_7	circPOLR2A	1	1	1	1	Unaffected
POLR2A-209-9_POLR2A-209-10	ENSG00000181222.17_7	circPOLR2A	1	3	2	3	Up
POLR2G-208-3_POLR2G-208-4	ENSG00000168002.12_6	circPOLR2G	1	1	1	1	Unaffected
POMT1-208-3_POMT1-208-4	ENSG00000130714.17_5	circPOMT1	1	1	1	1	Unaffected
PPFIA1-201-17_PPFIA1-201-19	ENSG00000131626.18_6	circPPFIA1	1	1	1	1	Unaffected
PPM1B-208-4_PPM1B-208-6	ENSG00000138032.21_7,ENSG00000285542.1_2	circPPM1B,circAC013717.1	1	1	1	1	Unaffected
PPP2R2A-202-3_BNIP3L-202-3	ENSG00000221914.11_8,ENSG00000104765.16_5	circPPP2R2A,circBNIP3L	2	1	1.5	0.5	Unaffected
PPP6R2-202-2_PPP6R2-202-3	ENSG00000100239.16_7	circPPP6R2	1	1	1	1	Unaffected
PPP6R3-203-15_PPP6R3-203-19	ENSG00000110075.14_6	circPPP6R3	1	1	1	1	Unaffected
PRC1-202-7_PRC1-202-12	ENSG00000198901.14_7,ENSG00000284946.1_3	circPRC1,circAC068831.8	1	5	3	5	Up
PRDM2-202-7_PRDM2-202-8	ENSG00000116731.22_6	circPRDM2	1	2	1.5	2	Unaffected
PRDM2-202-8_PRDM2-202-8	ENSG00000116731.22_6	circPRDM2	1	1	1	1	Unaffected
PRELID1P3-201-1_PRELID1P3-201-1	ENSG00000235816.3_4	circPRELID1P3	1	1	1	1	Unaffected
PRIM2-209-9_PRIM2-209-9	ENSG00000146143.19_6	circPRIM2	1	1	1	1	Unaffected
PRMT7-212-4_PRMT7-212-4	ENSG00000132600.16_9	circPRMT7	1	1	1	1	Unaffected
PRPSAP1-206-2_PRPSAP1-206-3	ENSG00000161542.17_6	circPRPSAP1	1	5	3	5	Up
PRRC2B-209-1_PRRC2B-209-1	ENSG00000130723.20_7	circPRRC2B	1	1	1	1	Unaffected
PTBP3-207-10_PTBP3-207-13	ENSG00000119314.15_6	circPTBP3	1	2	1.5	2	Unaffected
PTGES3-206-4_PTGES3-206-7	ENSG00000110958.16_5	circPTGES3	1	2	1.5	2	Unaffected
PTK2-240-23_PTK2-240-30	ENSG00000169398.19_8	circPTK2	1	1	1	1	Unaffected
PTP4A2-221-4_PTP4A2-221-5	ENSG00000184007.21_8	circPTP4A2	2	2	2	1	Unaffected
PTPN9-206-6_PTPN9-206-12	ENSG00000169410.10_7	circPTPN9	1	1	1	1	Unaffected
PTTG1IP-201-2_PTTG1IP-201-4	ENSG00000183255.12_6	circPTTG1IP	1	1	1	1	Unaffected
PUM1-201-16_PUM1-201-17	ENSG00000134644.15_6	circPUM1	1	1	1	1	Unaffected
PUM2-204-15_PUM2-206-4	ENSG00000055917.15_7	circPUM2	1	3	2	3	Up
PUM3-204-3_PUM3-202-5	ENSG00000080608.10_5	circPUM3	1	1	1	1	Unaffected
QKI-204-2_QKI-204-4	ENSG00000112531.17_5	circQKI	1	1	1	1	Unaffected
QSER1-207-2_QSER1-207-4	ENSG00000060749.15_5	circQSER1	2	3	2.5	1.5	Unaffected
R3HCC1L-203-4_R3HCC1L-203-4	ENSG00000166024.13_3	circR3HCC1L	1	2	1.5	2	Unaffected
R3HDM2-201-23_R3HDM2-201-23	ENSG00000179912.20_8	circR3HDM2	2	3	2.5	1.5	Unaffected
RAB18-208-3_RAB18-208-5	ENSG00000099246.17_3	circRAB18	1	2	1.5	2	Unaffected
RAB23-202-2_RAB23-202-6	ENSG00000112210.12_6	circRAB23	1	1	1	1	Unaffected
RAB3IP-201-7_RAB3IP-201-8	ENSG00000127328.21_4	circRAB3IP	1	2	1.5	2	Unaffected
RAD18-201-7_RAD18-201-11	ENSG00000070950.10_6	circRAD18	1	1	1	1	Unaffected
RAD23B-201-2_RAD23B-201-4	ENSG00000119318.13_5	circRAD23B	1	4	2.5	4	Up
RALY-203-3_RALY-203-8	ENSG00000125970.12_6	circRALY	1	3	2	3	Up
RANBP17-201-4_RANBP17-201-12	ENSG00000204764.14_5	circRANBP17	1	4	2.5	4	Up
RAP2C-AS1-203-2_RAP2C-AS1-203-2	ENSG00000232160.7_7	circRAP2C-AS1	1	4	2.5	4	Up
RARS1-201-2_RARS1-201-5	ENSG00000113643.9_5	circRARS1	1	2	1.5	2	Unaffected
RARS2-201-10_RARS2-201-10	ENSG00000146282.18_6	circRARS2	2	3	2.5	1.5	Unaffected
RBM25-207-5_RBM25-207-5	ENSG00000119707.14_5	circRBM25	3	4	3.5	1.33333	Unaffected
RBM39-245-7_RBM39-245-11	ENSG00000131051.24_10	circRBM39	1	3	2	3	Up
RBM39-245-8_RBM39-245-11	ENSG00000131051.24_10	circRBM39	1	3	2	3	Up
RBM39-245-9_RBM39-245-14	ENSG00000131051.24_10	circRBM39	1	1	1	1	Unaffected
RERE-201-17_RERE-201-19	ENSG00000142599.19_8	circRERE	3	3	3	1	Unaffected
RN7SKP288-201-1_RN7SKP288-201-1	ENSG00000252036.1	circRN7SKP288	1	1	1	1	Unaffected
RN7SL87P-201-1_RN7SL87P-201-1	ENSG00000239390.2	circRN7SL87P	2	3	2.5	1.5	Unaffected
RNF13-203-2_RNF13-203-6	ENSG00000082996.19_7	circRNF13	1	2	1.5	2	Unaffected
RNF13-203-2_RNF13-203-8	ENSG00000082996.19_7	circRNF13	1	3	2	3	Up
RNF150-203-8_RNF150-203-8	ENSG00000170153.11_8	circRNF150	1	1	1	1	Unaffected
RNF168-201-4_RNF168-201-5	ENSG00000163961.4_4	circRNF168	1	2	1.5	2	Unaffected
RNU6-942P-201-1_RNU6-942P-201-1	ENSG00000199872.1	circRNU6-942P	1	7	4	7	Up
RNY4P7-201-1_WDR33-203-4	ENSG00000201470.1,ENSG00000136709.12_7	circRNY4P7,circWDR33	1	3	2	3	Up
RPL37A-211-4_RPL37A-211-4	ENSG00000197756.10_4	circRPL37A	1	2	1.5	2	Unaffected
RPRD1B-203-3_RPRD1B-203-5	ENSG00000101413.12_4	circRPRD1B	3	1	2	0.333333	Down
RSL1D1-204-5_RSL1D1-204-7	ENSG00000171490.13_10	circRSL1D1	1	3	2	3	Up
RSRC1-211-2_RSRC1-211-3	ENSG00000174891.13_7	circRSRC1	2	4	3	2	Unaffected
RTCA-203-4_RTCA-203-4	ENSG00000137996.12_3	circRTCA	2	1	1.5	0.5	Unaffected
RTN4-205-5_RTN4-205-6	ENSG00000115310.18_7	circRTN4	1	1	1	1	Unaffected
SAFB-207-8_SAFB-207-11	ENSG00000160633.13_4	circSAFB	2	2	2	1	Unaffected
SAFB2-201-11_SAFB2-201-12	ENSG00000130254.12_6	circSAFB2	1	2	1.5	2	Unaffected
SCLT1-210-15_SCLT1-210-18	ENSG00000151466.12_8	circSCLT1	1	2	1.5	2	Unaffected
SCMH1-209-7_SCMH1-209-8	ENSG00000010803.16_7	circSCMH1	2	1	1.5	0.5	Unaffected
SDF4-202-4_SDF4-202-5	ENSG00000078808.18_6	circSDF4	2	4	3	2	Unaffected
SDHB-201-2_SDHB-201-3	ENSG00000117118.10_4	circSDHB	1	2	1.5	2	Unaffected
SETD2-204-4_SETD2-204-9	ENSG00000181555.20_10	circSETD2	1	2	1.5	2	Unaffected
SETD3-202-8_SETD3-202-12	ENSG00000183576.13_5	circSETD3	3	9	6	3	Up
SETD5-202-11_SETD5-202-13	ENSG00000168137.18_8	circSETD5	1	1	1	1	Unaffected
SKIL-201-2_SKIL-201-2	ENSG00000136603.14_6	circSKIL	1	1	1	1	Unaffected
SLAIN1-206-2_SLAIN1-206-6	ENSG00000139737.22_8	circSLAIN1	1	2	1.5	2	Unaffected
SLC16A6P1-201-2_SLC16A6P1-201-2	ENSG00000232457.4_4	circSLC16A6P1	1	1	1	1	Unaffected
SLC25A16-207-2_SLC25A16-207-7	ENSG00000122912.15_6	circSLC25A16	1	1	1	1	Unaffected
SLC38A1-201-13_SLC38A1-201-16	ENSG00000111371.16_6	circSLC38A1	1	1	1	1	Unaffected
SLC39A10-202-2_SLC39A10-202-3	ENSG00000196950.14_5	circSLC39A10	1	2	1.5	2	Unaffected
SLC43A1-201-5_SLC43A1-201-7	ENSG00000149150.9_8	circSLC43A1	1	1	1	1	Unaffected
SLF1-201-2_SLF1-201-4	ENSG00000133302.13_5	circSLF1	2	5	3.5	2.5	Up
SLTM-202-17_SLTM-202-19	ENSG00000137776.17_6	circSLTM	4	6	5	1.5	Unaffected
SMAD6-201-2_SMAD6-201-3	ENSG00000137834.15_7	circSMAD6	1	1	1	1	Unaffected
SMARCA5-201-15_SMARCA5-201-16	ENSG00000153147.6_4	circSMARCA5	4	10	7	2.5	Up
SMC3-201-19_SMC3-201-20	ENSG00000108055.10_3	circSMC3	2	3	2.5	1.5	Unaffected
SND1-201-11_SND1-201-11	ENSG00000197157.11_7	circSND1	1	1	1	1	Unaffected
SNORD111B-201-1_SF3B3-201-4	ENSG00000221514.1,ENSG00000189091.13_6	circSNORD111B,circSF3B3	1	1	1	1	Unaffected
SNX13-203-18_SNX13-203-25	ENSG00000071189.21_5	circSNX13	2	3	2.5	1.5	Unaffected
SPAG16-201-4_SPAG16-201-8	ENSG00000144451.19_4	circSPAG16	1	1	1	1	Unaffected
SPECC1-204-4_SPECC1-204-4	ENSG00000128487.16_5	circSPECC1	3	5	4	1.66667	Unaffected
SPEN-206-12_SPEN-206-12	ENSG00000065526.12_5	circSPEN	1	1	1	1	Unaffected
SPEN-206-3_SPEN-206-3	ENSG00000065526.12_5	circSPEN	1	1	1	1	Unaffected
SPEN-206-3_SPEN-206-4	ENSG00000065526.12_5	circSPEN	2	9	5.5	4.5	Up
SRBD1-201-8_SRBD1-201-11	ENSG00000068784.13_5	circSRBD1	1	1	1	1	Unaffected
SRPK2-214-16_SRPK2-214-16	ENSG00000135250.17_8	circSRPK2	1	2	1.5	2	Unaffected
SRRM2-215-2_SRRM2-209-1	ENSG00000167978.17_6	circSRRM2	1	1	1	1	Unaffected
STK33-208-2_STK33-208-10	ENSG00000130413.15_7	circSTK33	1	1	1	1	Unaffected
TANGO6-209-2_TANGO6-209-2	ENSG00000103047.8_5	circTANGO6	1	1	1	1	Unaffected
TARS2-204-7_TARS2-204-9	ENSG00000143374.17_5	circTARS2	1	2	1.5	2	Unaffected
TASOR-209-14_TASOR-209-23	ENSG00000163946.13_6	circTASOR	1	1	1	1	Unaffected
TAX1BP1-213-2_TAX1BP1-213-5	ENSG00000106052.13_5	circTAX1BP1	1	1	1	1	Unaffected
TBC1D12-201-2_TBC1D12-201-3	ENSG00000108239.9_4	circTBC1D12	1	1	1	1	Unaffected
TBC1D22A-203-6_TBC1D22A-203-8	ENSG00000054611.14_5	circTBC1D22A	1	1	1	1	Unaffected
TBCD-201-3_TBCD-201-7	ENSG00000141556.21_7	circTBCD	2	1	1.5	0.5	Unaffected
TCF7L2-219-5_TCF7L2-219-5	ENSG00000148737.17_8	circTCF7L2	1	1	1	1	Unaffected
TCFL5-202-3_TCFL5-202-4	ENSG00000101190.13_5	circTCFL5	1	3	2	3	Up
TEX10-204-5_TEX10-204-6	ENSG00000136891.14_6	circTEX10	1	1	1	1	Unaffected
TIPARP-205-3_TIPARP-205-4	ENSG00000163659.13_5	circTIPARP	1	1	1	1	Unaffected
TLK1-202-9_TLK1-202-9	ENSG00000198586.14_8	circTLK1	1	1	1	1	Unaffected
TM9SF3-201-7_TM9SF3-201-14	ENSG00000077147.16_8	circTM9SF3	1	1	1	1	Unaffected
TMEM181-201-2_TMEM181-201-13	ENSG00000146433.8_2	circTMEM181	1	1	1	1	Unaffected
TMEM181-201-7_TMEM181-201-7	ENSG00000146433.8_2	circTMEM181	1	1	1	1	Unaffected
TMEM41B-201-3_TMEM41B-201-7	ENSG00000166471.11_6	circTMEM41B	1	2	1.5	2	Unaffected
TMPO-201-4_TMPO-201-4	ENSG00000120802.13_6	circTMPO	2	2	2	1	Unaffected
TMX1-201-2_TMX1-201-7	ENSG00000139921.13_4	circTMX1	1	1	1	1	Unaffected
TNRC6C-211-14_TNRC6C-211-15	ENSG00000078687.17_6	circTNRC6C	1	1	1	1	Unaffected
TOP1-201-9_TOP1-201-13	ENSG00000198900.6_4	circTOP1	1	2	1.5	2	Unaffected
TRAF3-203-3_TRAF3-203-6	ENSG00000131323.16_6	circTRAF3	1	1	1	1	Unaffected
TRIM24-201-2_TRIM24-201-7	ENSG00000122779.18_5	circTRIM24	1	1	1	1	Unaffected
TRIO-202-9_TRIO-202-11	ENSG00000038382.20_5	circTRIO	1	2	1.5	2	Unaffected
TRRAP-202-27_TRRAP-202-28	ENSG00000196367.13_5	circTRRAP	1	1	1	1	Unaffected
TTBK2-201-10_TTBK2-201-12	ENSG00000128881.17_9	circTTBK2	1	1	1	1	Unaffected
TTC28-204-1_TTC28-204-1	ENSG00000100154.14_8	circTTC28	1	1	1	1	Unaffected
TTC28-207-4_TTC28-207-4	ENSG00000100154.14_8	circTTC28	1	2	1.5	2	Unaffected
TUBGCP3-201-6_TUBGCP3-201-11	ENSG00000126216.15_7	circTUBGCP3	1	1	1	1	Unaffected
TULP4-203-1_TULP4-206-1	ENSG00000130338.13_5	circTULP4	1	4	2.5	4	Up
TULP4-205-2_TULP4-206-1	ENSG00000130338.13_5	circTULP4	2	7	4.5	3.5	Up
UBA2-201-2_UBA2-201-15	ENSG00000126261.13_6	circUBA2	1	1	1	1	Unaffected
UBAP2-204-18_UBAP2-204-21	ENSG00000137073.23_5	circUBAP2	1	1	1	1	Unaffected
UBAP2-204-22_UBAP2-204-23	ENSG00000137073.23_5	circUBAP2	1	3	2	3	Up
UBAP2-204-24_UBAP2-204-28	ENSG00000137073.23_5	circUBAP2	2	1	1.5	0.5	Unaffected
UBAP2-204-26_UBAP2-204-28	ENSG00000137073.23_5	circUBAP2	1	1	1	1	Unaffected
UBAP2-204-27_UBAP2-204-27	ENSG00000137073.23_5	circUBAP2	1	1	1	1	Unaffected
UBE2H-208-5_UBE2H-208-5	ENSG00000186591.13_7	circUBE2H	1	2	1.5	2	Unaffected
UBE2Q2-201-3_UBE2Q2-201-5	ENSG00000140367.12_6	circUBE2Q2	1	1	1	1	Unaffected
UBE3A-224-11_UBE3A-224-13	ENSG00000114062.21_9	circUBE3A	1	1	1	1	Unaffected
UBE3C-201-21_UBE3C-201-21	ENSG00000009335.18_5	circUBE3C	1	4	2.5	4	Up
USP25-201-2_USP25-201-3	ENSG00000155313.15_4	circUSP25	6	3	4.5	0.5	Unaffected
USP3-204-2_USP3-204-7	ENSG00000140455.17_7	circUSP3	1	1	1	1	Unaffected
USP34-201-71_USP34-201-79	ENSG00000115464.15_6	circUSP34	1	1	1	1	Unaffected
USP48-207-2_USP48-207-2	ENSG00000090686.16_5	circUSP48	1	1	1	1	Unaffected
VAPA-202-2_VAPA-202-4	ENSG00000101558.14_6	circVAPA	2	5	3.5	2.5	Up
VAPA-202-2_VAPA-202-5	ENSG00000101558.14_6	circVAPA	2	1	1.5	0.5	Unaffected
VMP1-203-2_VMP1-203-4	ENSG00000062716.13_5	circVMP1	1	1	1	1	Unaffected
VN1R42P-201-1_VN1R42P-201-1	ENSG00000223476.1_4	circVN1R42P	1	1	1	1	Unaffected
VRK1-201-2_VRK1-201-10	ENSG00000100749.8_5	circVRK1	1	1	1	1	Unaffected
VRK1-201-2_VRK1-201-11	ENSG00000100749.8_5	circVRK1	5	12	8.5	2.4	Up
VRK2-210-8_VRK2-210-12	ENSG00000028116.17_5	circVRK2	2	7	4.5	3.5	Up
WDR60-202-2_WDR60-202-4	ENSG00000126870.16_5	circWDR60	1	2	1.5	2	Unaffected
WNK1-201-2_WNK1-201-4	ENSG00000060237.17_8	circWNK1	1	1	1	1	Unaffected
WNK1-201-3_WNK1-201-4	ENSG00000060237.17_8	circWNK1	2	1	1.5	0.5	Unaffected
XIAP-206-1_XIAP-206-1	ENSG00000101966.12_4	circXIAP	1	2	1.5	2	Unaffected
XIST-206-6_XIST-218-7	ENSG00000229807.12_7	circXIST	1	1	1	1	Unaffected
XIST-218-7_XIST-223-5	ENSG00000229807.12_7	circXIST	1	1	1	1	Unaffected
XIST-227-1_XIST-227-1	ENSG00000229807.12_7	circXIST	2	1	1.5	0.5	Unaffected
XPO1-201-10_XPO1-201-15	ENSG00000082898.17_5	circXPO1	1	1	1	1	Unaffected
XPO1-201-22_XPO1-201-23	ENSG00000082898.17_5	circXPO1	2	3	2.5	1.5	Unaffected
XPO1-201-22_XPO1-201-24	ENSG00000082898.17_5	circXPO1	1	1	1	1	Unaffected
XPO6-209-2_XPO6-209-2	ENSG00000169180.11_8	circXPO6	1	1	1	1	Unaffected
XRN2-201-2_XRN2-201-27	ENSG00000088930.8_4	circXRN2	1	2	1.5	2	Unaffected
YY1AP1-210-4_YY1AP1-210-8	ENSG00000163374.19_6	circYY1AP1	1	2	1.5	2	Unaffected
YY1AP1-210-7_YY1AP1-210-8	ENSG00000163374.19_6	circYY1AP1	1	1	1	1	Unaffected
ZBTB11-201-9_ZBTB11-201-10	ENSG00000066422.5_5	circZBTB11	1	1	1	1	Unaffected
ZBTB44-203-10_ZBTB44-203-10	ENSG00000196323.14_9	circZBTB44	2	6	4	3	Up
ZC3H6-202-2_ZC3H6-202-2	ENSG00000188177.14_4	circZC3H6	1	1	1	1	Unaffected
ZCCHC7-202-2_ZCCHC7-202-2	ENSG00000147905.17_3	circZCCHC7	2	1	1.5	0.5	Unaffected
ZDBF2-201-2_ZDBF2-201-4	ENSG00000204186.10_6	circZDBF2	1	5	3	5	Up
ZFX-204-2_ZFX-204-4	ENSG00000005889.15_4	circZFX	2	9	5.5	4.5	Up
ZFYVE9-201-3_ZFYVE9-201-4	ENSG00000157077.14_4	circZFYVE9	1	2	1.5	2	Unaffected
ZMYM4-201-3_ZMYM4-201-5	ENSG00000146463.12_5	circZMYM4	4	1	2.5	0.25	Down
ZNF124-206-1_ZNF124-206-3	ENSG00000196418.12_6	circZNF124	4	1	2.5	0.25	Down
ZNF197-205-5_ZNF197-203-6	ENSG00000186448.15_6	circZNF197	1	1	1	1	Unaffected
ZNF215-201-3_ZNF215-201-7	ENSG00000149054.16_6	circZNF215	1	1	1	1	Unaffected
ZNF254-206-1_ZNF254-206-1	ENSG00000213096.10_5	circZNF254	1	1	1	1	Unaffected
ZNF346-208-5_ZNF346-204-2	ENSG00000113761.12_6	circZNF346	2	1	1.5	0.5	Unaffected
ZNF444-203-2_ZNF444-203-3	ENSG00000167685.15_7	circZNF444	1	1	1	1	Unaffected
ZNF638-211-6_ZNF638-211-6	ENSG00000075292.19_5	circZNF638	1	1	1	1	Unaffected
ZNF638-226-2_ZNF638-226-2	ENSG00000075292.19_5	circZNF638	1	1	1	1	Unaffected
ZNF644-204-3_ZNF644-204-5	ENSG00000122482.21_6	circZNF644	2	1	1.5	0.5	Unaffected
ZNF644-205-3_ZNF644-205-4	ENSG00000122482.21_6	circZNF644	1	1	1	1	Unaffected
ZNF782-201-1_ZNF782-201-2	ENSG00000196597.13_6	circZNF782	1	1	1	1	Unaffected
ZNF800-203-2_ZNF800-203-3	ENSG00000048405.10_8	circZNF800	2	8	5	4	Up
ZNF804A-202-1_ZNF804A-202-1	ENSG00000170396.8_5	circZNF804A	1	1	1	1	Unaffected
ZNF91-204-2_ZNF91-206-1	ENSG00000167232.14_6	circZNF91	4	6	5	1.5	Unaffected
ZNF91-211-3_ZNF91-211-3	ENSG00000167232.14_6	circZNF91	2	1	1.5	0.5	Unaffected
ZUP1-202-2_ZUP1-202-8	ENSG00000153975.10_6	circZUP1	1	1	1	1	Unaffected
